# Supplementary material for: catena-Poly[trimethyl­phenyl­ammonium [[bromidocad­mate(II)]-μ-bromido-μ-chlorido]]
Source: Acta Crystallogr Sect E Struct Rep Online. 2010 Feb 17;66(Pt 3):m308. doi: 10.1107/S1600536810005817 (PMC2983584; doi:10.1107/S1600536810005817)
Supplement: Supplementary file 1 [file e-66-0m308-sup1.cif]

##############################################################################
###                                                                        ###
###        Electronic paper (Acta Crystallographica Section E)             ###
###                                                                        ###
##############################################################################
#                                                                            #
# This CIF contains the data in a paper accepted for publication in Acta     #
# Crystallographica Section E. It conforms to the requirements of Notes      #
# for Authors for Section E, and has been peer reviewed under the auspices   #
# of the IUCr Commission on Journals.                                        #
#                                                                            #
# Full details of the Crystallographic Information File format               #
# are given in the paper "The Crystallographic Information File (CIF):       #
# a New Standard Archive File for Crystallography" by S. R. Hall, F. H.      #
# Allen and I. D. Brown [Acta Cryst. (1991), A47, 655-685].                  #
#                                                                            #
# The current version of the core CIF dictionary is obtainable from          #
# ftp://ftp.iucr.org/pub/cif_core.dic. The current version number is 2.4.    #
#                                                                            #
# Software is freely available for graphical display of the structure(s) in  #
# this CIF.  For information consult the CIF home page http://www.iucr.org/  #
# cif/home.html                                                              #
#                                                                            #
# This file may be used for bona fide research purposes within the           #
# scientific community so long as proper attribution is given to the journal # 
# article from which it was obtained.                                        #
#                                                                            #
##############################################################################
                                             
data_global
_audit_creation_method     SHELXL-97
_journal_date_recd_electronic     2010-02-10
_journal_date_accepted     2010-02-12
_journal_name_full     'Acta Crystallographica, Section E'
_journal_year     2010
_journal_volume     66
_journal_issue      3
_journal_page_first     m308
_journal_page_last     m308
_journal_paper_category     QM
_journal_coeditor_code     CI5034
_publ_contact_author
;
Dr. Seik Weng Ng
Department of Chemistry
University of Malaya
50603 Kuala Lumpur
Malaysia
;
_publ_contact_author_email     seikweng@um.edu.my
_publ_contact_author_fax     '03 7967 4193'
_publ_contact_author_phone     '03 7967 6778'
_publ_section_title
;
<i>catena</i>-Poly[trimethylphenylammonium
[[bromidocadmate(II)]\m-bromido-\m-chlorido]]
;
loop_
    _publ_author_name
    _publ_author_address
    'Lo, Kong Mun'
;
Department of Chemistry
University of Malaya
50603 Kuala Lumpur
Malaysia
;
    'Ng, Seik Weng'
;
Department of Chemistry
University of Malaya
50603 Kuala Lumpur
Malaysia
;
data_I
_audit_creation_method     SHELXL-97
_chemical_name_systematic
;
<i>catena</i>-Poly[trimethylphenylammonium
[[bromidocadmate(II)]\m-bromido-\m-chlorido]]
;
_chemical_name_common     ?
_chemical_formula_moiety     'C9 H14 N +, [Cd Br2 Cl] -'
_chemical_formula_sum     'C9 H14 Br2 Cd Cl N'
_chemical_formula_iupac     '(C9 H14 N) [Cd Br2 Cl]'
_chemical_formula_weight     443.88
_chemical_melting_point     ?
_symmetry_cell_setting     Monoclinic
_symmetry_space_group_name_H-M     'C c'
_symmetry_space_group_name_Hall     'C -2yc'
loop_
    _symmetry_equiv_pos_as_xyz
    'x, y, z'
    'x, -y, z+1/2'
    'x+1/2, y+1/2, z'
    'x+1/2, -y+1/2, z+1/2'
_cell_length_a     12.9403(2)
_cell_length_b     14.7059(2)
_cell_length_c     7.38660(10)
_cell_angle_alpha     90.00
_cell_angle_beta     95.1590(8)
_cell_angle_gamma     90.00
_cell_volume     1399.97(3)
_cell_formula_units_Z     4
_cell_measurement_reflns_used     5267
_cell_measurement_theta_min     2.7
_cell_measurement_theta_max     28.3
_cell_measurement_temperature     293(2)
_exptl_crystal_description     Block
_exptl_crystal_colour     Colourless
_exptl_crystal_size_max     0.30
_exptl_crystal_size_mid     0.25
_exptl_crystal_size_min     0.20
_exptl_crystal_density_diffrn     2.106
_exptl_crystal_density_meas     ?
_exptl_crystal_density_method     'not measured'
_exptl_crystal_F_000     840
_exptl_absorpt_coefficient_mu     7.426
_exptl_absorpt_correction_type     multi-scan
_exptl_absorpt_process_details     '(SADABS; Sheldrick, 1996)'
_exptl_absorpt_correction_T_min     0.378
_exptl_absorpt_correction_T_max     0.746
_diffrn_ambient_temperature     293(2)
_diffrn_radiation_type     MoK\a
_diffrn_radiation_wavelength     0.71073
_diffrn_radiation_source     'fine-focus sealed tube'
_diffrn_radiation_monochromator     graphite
_diffrn_measurement_device_type     'Bruker SMART APEX diffractometer'
_diffrn_measurement_method     '\w scans'
_diffrn_detector_area_resol_mean     ?
_diffrn_reflns_number     6431
_diffrn_reflns_av_R_equivalents     0.0264
_diffrn_reflns_av_sigmaI/netI     0.0495
_diffrn_reflns_theta_min     2.10
_diffrn_reflns_theta_max     27.49
_diffrn_reflns_theta_full     27.49
_diffrn_measured_fraction_theta_max     0.999
_diffrn_measured_fraction_theta_full     0.999
_diffrn_reflns_limit_h_min     -16
_diffrn_reflns_limit_h_max     16
_diffrn_reflns_limit_k_min     -19
_diffrn_reflns_limit_k_max     19
_diffrn_reflns_limit_l_min     -9
_diffrn_reflns_limit_l_max     9
_diffrn_standards_number     0
_diffrn_standards_interval_count     .
_diffrn_standards_interval_time     .
_diffrn_standards_decay_%     ?
_reflns_number_total     3068
_reflns_number_gt     2966
_reflns_threshold_expression     I>2\s(I)
_refine_ls_structure_factor_coef     Fsqd
_refine_ls_matrix_type     full
_refine_ls_R_factor_all     0.0279
_refine_ls_R_factor_gt     0.0269
_refine_ls_wR_factor_gt     0.0692
_refine_ls_wR_factor_ref     0.0697
_refine_ls_goodness_of_fit_ref     1.064
_refine_ls_restrained_S_all     1.063
_refine_ls_number_reflns     3068
_refine_ls_number_parameters     124
_refine_ls_number_restraints     10
_refine_ls_hydrogen_treatment     constr
_refine_ls_weighting_scheme     calc
_refine_ls_weighting_details
         'calc w=1/[\s^2^(Fo^2^)+(0.0296P)^2^+0.0436P] where P=(Fo^2^+2Fc^2^)/3'
_atom_sites_solution_hydrogens     geom
_atom_sites_solution_primary     direct
_atom_sites_solution_secondary     difmap
_refine_ls_shift/su_max     0.001
_refine_ls_shift/su_mean     0.001
_refine_diff_density_max     0.669
_refine_diff_density_min     -0.683
_refine_ls_extinction_method     none
_refine_ls_extinction_coef     ?
_refine_ls_abs_structure_details     'Flack (1983), 1451 Friedel pairs'
_refine_ls_abs_structure_Flack     0.021(9)
loop_
    _atom_type_symbol
    _atom_type_description
    _atom_type_scat_dispersion_real
    _atom_type_scat_dispersion_imag
    _atom_type_scat_source
    'C' 'C' 0.0033 0.0016
                         'International Tables Vol C Tables 4.2.6.8 and 6.1.1.4'
    'H' 'H' 0.0000 0.0000
                         'International Tables Vol C Tables 4.2.6.8 and 6.1.1.4'
    'N' 'N' 0.0061 0.0033
                         'International Tables Vol C Tables 4.2.6.8 and 6.1.1.4'
    'Cl' 'Cl' 0.1484 0.1585
                         'International Tables Vol C Tables 4.2.6.8 and 6.1.1.4'
    'Br' 'Br' -0.2901 2.4595
                         'International Tables Vol C Tables 4.2.6.8 and 6.1.1.4'
    'Cd' 'Cd' -0.8075 1.2024
                         'International Tables Vol C Tables 4.2.6.8 and 6.1.1.4'
_computing_data_collection     'APEX2 (Bruker, 2009)'
_computing_cell_refinement     'SAINT (Bruker, 2009)'
_computing_data_reduction     'SAINT (Bruker, 2009)'
_computing_structure_solution     'SHELXS97 (Sheldrick, 2008)'
_computing_structure_refinement     'SHELXL97 (Sheldrick, 2008)'
_computing_molecular_graphics     'X-SEED (Barbour, 2001)'
_computing_publication_material     'publCIF (Westrip, 2010)'
loop_
    _atom_site_type_symbol
    _atom_site_label
    _atom_site_fract_x
    _atom_site_fract_y
    _atom_site_fract_z
    _atom_site_U_iso_or_equiv
    _atom_site_adp_type
    _atom_site_calc_flag
    _atom_site_refinement_flags
    _atom_site_occupancy
    _atom_site_disorder_assembly
    _atom_site_disorder_group
    Cd Cd1 0.50000(2) 0.451513(19) 0.50000(3) 0.04131(10) Uani d . 1 . .
    Br Br1 0.63269(6) 0.51023(6) 0.29653(9) 0.04153(19) Uani d P 0.302(2) . .
    Br Br2 0.36460(4) 0.55946(3) 0.61951(6) 0.04104(14) Uani d P 0.861(2) . .
    Br Br3 0.48809(5) 0.28104(3) 0.54560(8) 0.05001(16) Uani d P 0.837(2) . .
    Cl Cl1 0.63269(6) 0.51023(6) 0.29653(9) 0.04153(19) Uani d P 0.698(2) . .
    Cl Cl2 0.36460(4) 0.55946(3) 0.61951(6) 0.04104(14) Uani d P 0.139(2) . .
    Cl Cl3 0.48809(5) 0.28104(3) 0.54560(8) 0.05001(16) Uani d P 0.163(2) . .
    N N1 0.6446(3) 0.8091(3) 0.5732(4) 0.0399(8) Uani d D 1 . .
    C C1 0.5525(2) 0.8692(2) 0.5708(5) 0.0405(9) Uani d G 1 . .
    C C2 0.4530(3) 0.8337(2) 0.5711(6) 0.0623(14) Uani d G 1 . .
    H H2 0.4432 0.7710 0.5716 0.075 Uiso calc R 1 . .
    C C3 0.3682(2) 0.8917(3) 0.5705(8) 0.089(2) Uani d G 1 . .
    H H3 0.3017 0.8679 0.5706 0.106 Uiso calc R 1 . .
    C C4 0.3830(3) 0.9854(3) 0.5696(8) 0.091(3) Uani d G 1 . .
    H H4 0.3262 1.0242 0.5692 0.109 Uiso calc R 1 . .
    C C5 0.4825(4) 1.02091(19) 0.5694(7) 0.082(2) Uani d G 1 . .
    H H5 0.4923 1.0835 0.5688 0.098 Uiso calc R 1 . .
    C C6 0.5673(3) 0.9628(2) 0.5700(6) 0.0594(14) Uani d G 1 . .
    H H6 0.6339 0.9866 0.5698 0.071 Uiso calc R 1 . .
    C C7 0.6156(6) 0.7104(3) 0.5704(10) 0.0697(16) Uani d D 1 . .
    H H7A 0.5714 0.6975 0.4620 0.104 Uiso calc R 1 . .
    H H7B 0.5796 0.6966 0.6751 0.104 Uiso calc R 1 . .
    H H7C 0.6773 0.6740 0.5722 0.104 Uiso calc R 1 . .
    C C8 0.7023(4) 0.8299(5) 0.4097(7) 0.0624(14) Uani d D 1 . .
    H H8A 0.6595 0.8148 0.3009 0.094 Uiso calc R 1 . .
    H H8B 0.7650 0.7946 0.4153 0.094 Uiso calc R 1 . .
    H H8C 0.7193 0.8934 0.4086 0.094 Uiso calc R 1 . .
    C C9 0.7151(4) 0.8261(5) 0.7446(7) 0.0623(15) Uani d D 1 . .
    H H9A 0.7481 0.8843 0.7365 0.093 Uiso calc R 1 . .
    H H9B 0.7670 0.7794 0.7583 0.093 Uiso calc R 1 . .
    H H9C 0.6749 0.8255 0.8476 0.093 Uiso calc R 1 . .
loop_
    _atom_site_aniso_label
    _atom_site_aniso_U_11
    _atom_site_aniso_U_22
    _atom_site_aniso_U_33
    _atom_site_aniso_U_12
    _atom_site_aniso_U_13
    _atom_site_aniso_U_23
    Cd1 0.04678(18) 0.03161(15) 0.04784(18) 0.00106(13) 0.01690(13) -0.00100(13)
    Br1 0.0383(4) 0.0526(5) 0.0341(3) -0.0033(3) 0.0054(3) 0.0011(3)
    Br2 0.0381(3) 0.0426(3) 0.0431(3) 0.00585(18) 0.00755(18) -0.00786(17)
    Br3 0.0605(3) 0.0296(2) 0.0590(3) 0.0028(2) 0.0003(2) 0.00449(19)
    Cl1 0.0383(4) 0.0526(5) 0.0341(3) -0.0033(3) 0.0054(3) 0.0011(3)
    Cl2 0.0381(3) 0.0426(3) 0.0431(3) 0.00585(18) 0.00755(18) -0.00786(17)
    Cl3 0.0605(3) 0.0296(2) 0.0590(3) 0.0028(2) 0.0003(2) 0.00449(19)
    N1 0.0381(19) 0.042(2) 0.0400(18) -0.0041(15) 0.0046(14) 0.0012(14)
    C1 0.040(2) 0.040(2) 0.041(2) -0.0041(17) 0.0006(17) -0.0010(16)
    C2 0.047(3) 0.068(4) 0.072(4) -0.014(3) 0.005(2) 0.005(3)
    C3 0.046(3) 0.120(7) 0.098(5) 0.005(4) 0.001(3) -0.006(5)
    C4 0.084(5) 0.103(6) 0.082(5) 0.047(5) -0.013(4) -0.011(4)
    C5 0.091(5) 0.064(4) 0.089(5) 0.025(4) -0.003(4) -0.008(4)
    C6 0.065(4) 0.040(3) 0.071(3) -0.004(2) -0.004(3) 0.005(2)
    C7 0.082(4) 0.038(3) 0.090(5) -0.001(3) 0.007(3) -0.002(3)
    C8 0.046(3) 0.093(5) 0.050(3) 0.001(3) 0.017(2) -0.001(3)
    C9 0.051(3) 0.085(4) 0.048(3) 0.002(3) -0.008(2) 0.001(3)
loop_
    _geom_bond_atom_site_label_1
    _geom_bond_atom_site_label_2
    _geom_bond_site_symmetry_2
    _geom_bond_distance
    _geom_bond_publ_flag
    Cd1 Br1 . 2.5332(8) ?
    Cd1 Br3 . 2.5361(6) ?
    Cd1 Br2 . 2.5782(5) ?
    Cd1 Cl1 2_565 2.7178(8) ?
    Cd1 Br1 2_565 2.7178(8) ?
    Cd1 Br2 2_564 3.1795(5) ?
    Br1 Cd1 2_564 2.7178(8) ?
    N1 C1 . 1.483(4) ?
    N1 C7 . 1.499(6) ?
    N1 C8 . 1.507(5) ?
    N1 C9 . 1.513(5) ?
    C1 C2 . 1.39 ?
    C1 C6 . 1.39 ?
    C2 C3 . 1.39 ?
    C2 H2 . 0.93 ?
    C3 C4 . 1.39 ?
    C3 H3 . 0.93 ?
    C4 C5 . 1.39 ?
    C4 H4 . 0.93 ?
    C5 C6 . 1.39 ?
    C5 H5 . 0.93 ?
    C6 H6 . 0.93 ?
    C7 H7A . 0.96 ?
    C7 H7B . 0.96 ?
    C7 H7C . 0.96 ?
    C8 H8A . 0.96 ?
    C8 H8B . 0.96 ?
    C8 H8C . 0.96 ?
    C9 H9A . 0.96 ?
    C9 H9B . 0.96 ?
    C9 H9C . 0.96 ?
loop_
    _geom_angle_atom_site_label_1
    _geom_angle_atom_site_label_2
    _geom_angle_atom_site_label_3
    _geom_angle_site_symmetry_1
    _geom_angle_site_symmetry_3
    _geom_angle
    _geom_angle_publ_flag
    Br1 Cd1 Br3 . . 117.92(3) ?
    Br1 Cd1 Br2 . . 120.74(3) ?
    Br3 Cd1 Br2 . . 120.79(2) ?
    Br1 Cd1 Cl1 . 2_565 89.70(2) ?
    Br3 Cd1 Cl1 . 2_565 98.00(2) ?
    Br2 Cd1 Cl1 . 2_565 89.78(2) ?
    Br1 Cd1 Br1 . 2_565 89.70(2) ?
    Br3 Cd1 Br1 . 2_565 98.00(2) ?
    Br2 Cd1 Br1 . 2_565 89.78(2) ?
    Cl1 Cd1 Br1 2_565 2_565 0.00(4) ?
    Br1 Cd1 Br2 . 2_564 80.904(19) ?
    Br3 Cd1 Br2 . 2_564 91.835(17) ?
    Br2 Cd1 Br2 . 2_564 89.796(16) ?
    Cl1 Cd1 Br2 2_565 2_564 168.79(2) ?
    Br1 Cd1 Br2 2_565 2_564 168.79(2) ?
    Cd1 Br1 Cd1 . 2_564 97.81(3) ?
    C1 N1 C7 . . 112.1(4) ?
    C1 N1 C8 . . 109.0(4) ?
    C7 N1 C8 . . 109.1(5) ?
    C1 N1 C9 . . 109.5(4) ?
    C7 N1 C9 . . 107.6(4) ?
    C8 N1 C9 . . 109.4(4) ?
    C2 C1 C6 . . 120.0 ?
    C2 C1 N1 . . 121.3(3) ?
    C6 C1 N1 . . 118.7(3) ?
    C3 C2 C1 . . 120.0 ?
    C3 C2 H2 . . 120.0 ?
    C1 C2 H2 . . 120.0 ?
    C4 C3 C2 . . 120.0 ?
    C4 C3 H3 . . 120.0 ?
    C2 C3 H3 . . 120.0 ?
    C3 C4 C5 . . 120.0 ?
    C3 C4 H4 . . 120.0 ?
    C5 C4 H4 . . 120.0 ?
    C6 C5 C4 . . 120.0 ?
    C6 C5 H5 . . 120.0 ?
    C4 C5 H5 . . 120.0 ?
    C5 C6 C1 . . 120.0 ?
    C5 C6 H6 . . 120.0 ?
    C1 C6 H6 . . 120.0 ?
    N1 C7 H7A . . 109.5 ?
    N1 C7 H7B . . 109.5 ?
    H7A C7 H7B . . 109.5 ?
    N1 C7 H7C . . 109.5 ?
    H7A C7 H7C . . 109.5 ?
    H7B C7 H7C . . 109.5 ?
    N1 C8 H8A . . 109.5 ?
    N1 C8 H8B . . 109.5 ?
    H8A C8 H8B . . 109.5 ?
    N1 C8 H8C . . 109.5 ?
    H8A C8 H8C . . 109.5 ?
    H8B C8 H8C . . 109.5 ?
    N1 C9 H9A . . 109.5 ?
    N1 C9 H9B . . 109.5 ?
    H9A C9 H9B . . 109.5 ?
    N1 C9 H9C . . 109.5 ?
    H9A C9 H9C . . 109.5 ?
    H9B C9 H9C . . 109.5 ?
loop_
    _geom_torsion_atom_site_label_1
    _geom_torsion_atom_site_label_2
    _geom_torsion_atom_site_label_3
    _geom_torsion_atom_site_label_4
    _geom_torsion_site_symmetry_1
    _geom_torsion_site_symmetry_2
    _geom_torsion_site_symmetry_3
    _geom_torsion_site_symmetry_4
    _geom_torsion
    _geom_torsion_publ_flag
    Br3 Cd1 Br1 Cd1 . . . 2_564 103.65(3) ?
    Br2 Cd1 Br1 Cd1 . . . 2_564 -67.89(3) ?
    Cl1 Cd1 Br1 Cd1 2_565 . . 2_564 -157.45(4) ?
    Br1 Cd1 Br1 Cd1 2_565 . . 2_564 -157.45(4) ?
    Br2 Cd1 Br1 Cd1 2_564 . . 2_564 16.407(19) ?
    C7 N1 C1 C2 . . . . 1.6(5) ?
    C8 N1 C1 C2 . . . . 122.5(4) ?
    C9 N1 C1 C2 . . . . -117.8(4) ?
    C7 N1 C1 C6 . . . . -179.0(4) ?
    C8 N1 C1 C6 . . . . -58.1(4) ?
    C9 N1 C1 C6 . . . . 61.6(4) ?
    N1 C1 C2 C3 . . . . 179.4(4) ?
    N1 C1 C6 C5 . . . . -179.5(3) ?
