# Supplementary material for: catena-Poly[trimethyl­phenyl­ammonium [[bromidocad­mate(II)]-μ-bromido-μ-chlorido]]
Source: Acta Crystallogr Sect E Struct Rep Online. 2010 Feb 17;66(Pt 3):m308. doi: 10.1107/S1600536810005817 (PMC2983584; doi:10.1107/S1600536810005817)
Supplement: Supplementary file 2 [file e-66-0m308-Isup2.hkl]

# 
# h,k,l, Fc-squared, Fo-squared, sigma(Fo-squared) and status flag 
# 
data_I
_shelx_title '  Cc' 
_shelx_refln_list_code          4 
_shelx_F_calc_maximum      411.52 
_exptl_crystal_F_000       840.00 
_reflns_d_resolution_high  0.7698 
 
loop_ 
 _symmetry_equiv_pos_as_xyz 
 'x, y, z' 
 'x, -y, z+1/2' 
 'x+1/2, y+1/2, z' 
 'x+1/2, -y+1/2, z+1/2' 
 
_cell_length_a    12.9403 
_cell_length_b    14.7059 
_cell_length_c     7.3866 
_cell_angle_alpha  90.000 
_cell_angle_beta   95.159 
_cell_angle_gamma  90.000 
 
_shelx_F_squared_multiplier     1.000 
 
loop_ 
 _refln_index_h 
 _refln_index_k 
 _refln_index_l 
 _refln_F_squared_calc 
 _refln_F_squared_meas 
 _refln_F_squared_sigma 
 _refln_observed_status 
  -3   1  -9      171.97      175.65     22.43 o 
  -1   1  -9      135.47      106.07     20.81 o 
   1   1  -9       16.30       46.05     19.69 o 
   3   1  -9       63.46       52.28     20.55 o 
  -4   2  -9      337.68      364.88     33.09 o 
  -2   2  -9       90.04       85.91     20.41 o 
   0   2  -9       33.74       48.24     19.83 o 
   2   2  -9      223.90      218.46     23.77 o 
   4   2  -9      494.65      505.00     34.32 o 
  -3   3  -9      702.26      681.19     41.51 o 
  -1   3  -9      104.07      100.15     21.30 o 
   1   3  -9      544.87      637.01     40.75 o 
   3   3  -9     1535.80     1661.06     80.52 o 
  -2   4  -9      491.86      451.10     33.90 o 
   0   4  -9      226.27      261.08     26.03 o 
   2   4  -9     1135.33     1255.40     62.96 o 
   4   4  -9     1753.33     1755.96    112.28 o 
  -1   5  -9       30.38       -2.30     19.31 o 
   1   5  -9      224.49      254.14     37.40 o 
   3   5  -9      801.96      831.03     53.55 o 
   0   6  -9       14.65       26.39     20.79 o 
   2   6  -9      253.56      278.56     26.29 o 
  -6   0  -8     2094.15     2006.58    123.84 o 
  -4   0  -8      531.13      470.48     44.97 o 
  -2   0  -8      572.45      584.18     52.46 o 
   0   0  -8      659.32      623.37     49.69 o 
   2   0  -8     3308.16     3510.58    190.05 o 
   4   0  -8      106.03      117.02     28.00 o 
  -7   1  -8      696.50      699.77     41.80 o 
  -5   1  -8     1136.80     1030.57     49.94 o 
  -3   1  -8      271.28      319.61     30.07 o 
  -1   1  -8      609.12      600.41     36.96 o 
   1   1  -8     3941.55     3917.20    160.69 o 
   3   1  -8     1557.82     1555.34     64.43 o 
   5   1  -8     1108.69     1276.37     92.00 o 
  -6   2  -8     1023.94     1044.90     52.70 o 
  -4   2  -8      608.43      661.15     40.00 o 
  -2   2  -8     1367.86     1482.57     69.60 o 
   0   2  -8     1286.54     1311.46     62.15 o 
   2   2  -8     3185.63     3193.57    131.44 o 
   4   2  -8     1250.40     1378.88     65.95 o 
  -7   3  -8      115.37      130.21     23.52 o 
  -5   3  -8      635.97      664.66     39.28 o 
  -3   3  -8      874.03      952.50     50.02 o 
  -1   3  -8      307.09      329.72     27.05 o 
   1   3  -8     1353.91     1328.04     61.41 o 
   3   3  -8     1164.37     1188.05     55.23 o 
   5   3  -8     1035.28     1085.55     77.64 o 
  -6   4  -8      447.80      418.83     32.35 o 
  -4   4  -8      170.06      134.55     20.71 o 
  -2   4  -8       24.66       34.05     16.99 o 
   0   4  -8      481.42      446.26     29.92 o 
   2   4  -8      654.30      671.70     36.42 o 
   4   4  -8      285.80      314.12     26.35 o 
  -5   5  -8       92.36       71.71     20.36 o 
  -3   5  -8       29.52       25.03     18.27 o 
  -1   5  -8      611.31      598.98     35.24 o 
   1   5  -8      644.01      660.14     36.38 o 
   3   5  -8       80.94       89.04     17.29 o 
   5   5  -8       70.17       85.43     27.45 o 
  -6   6  -8       43.77       15.74     18.26 o 
  -4   6  -8      494.12      540.83     35.17 o 
  -2   6  -8      120.66      104.15     19.37 o 
   0   6  -8      766.81      754.70     40.72 o 
   2   6  -8       89.78       82.53     18.01 o 
   4   6  -8      597.89      599.13     50.89 o 
   8   6  -8      442.17      398.87     58.65 o 
  -5   7  -8      345.37      299.01     30.18 o 
  -3   7  -8      414.22      388.69     32.12 o 
  -1   7  -8      364.94      327.79     23.55 o 
   1   7  -8      301.91      300.61     25.67 o 
   3   7  -8      863.24      894.73     65.78 o 
   5   7  -8      116.83      120.29     38.26 o 
   7   7  -8      856.55      942.51     86.60 o 
  -4   8  -8      268.61      206.68     26.70 o 
  -2   8  -8      258.83      245.22     28.33 o 
   0   8  -8     1780.35     1723.53     85.85 o 
   2   8  -8      331.98      332.11     29.41 o 
   4   8  -8      126.17      116.67     24.24 o 
   6   8  -8     1095.39     1200.23    102.33 o 
  -3   9  -8       46.66       41.96     30.42 o 
  -1   9  -8     2067.07     1990.52     98.85 o 
   1   9  -8     1685.80     1645.11     80.38 o 
   3   9  -8      191.21      152.20     25.15 o 
   5   9  -8      484.97      477.02     69.78 o 
   0  10  -8     1770.80     1684.51     85.91 o 
   2  10  -8      388.25      354.72     33.54 o 
   4  10  -8       84.68       62.55     24.79 o 
  -9   1  -7      350.06      370.50     32.57 o 
  -7   1  -7      385.28      356.74     30.94 o 
  -5   1  -7       96.99       78.23     17.05 o 
  -3   1  -7      412.61      427.23     27.83 o 
  -1   1  -7     1905.55     1927.78     78.53 o 
   3   1  -7       45.08       75.85     14.34 o 
   5   1  -7      385.93      407.10     36.21 o 
 -10   2  -7      404.56      440.84     39.12 o 
  -8   2  -7      464.45      474.38     34.29 o 
  -6   2  -7        4.75       14.65     16.85 o 
  -4   2  -7      437.46      467.07     30.30 o 
  -2   2  -7     1389.76     1450.84     62.55 o 
   0   2  -7      778.95      738.03     36.62 o 
   2   2  -7       13.13       32.83     21.10 o 
   4   2  -7     1212.09     1206.84     56.74 o 
  -9   3  -7      284.60      364.62     32.09 o 
  -7   3  -7       11.67       -2.05     18.24 o 
  -5   3  -7      867.96      930.75     49.65 o 
  -3   3  -7     2835.19     2886.62    126.76 o 
  -1   3  -7     2442.75     2360.83    101.46 o 
   1   3  -7      452.67      426.42     27.51 o 
   3   3  -7     3822.08     4035.38    174.63 o 
   5   3  -7     4730.02     4966.32    286.19 o 
  -8   4  -7      433.92      452.26     33.90 o 
  -6   4  -7      345.17      406.18     31.39 o 
  -4   4  -7     2834.64     2962.04    130.56 o 
  -2   4  -7     3208.29     3192.14    134.15 o 
   0   4  -7     1828.58     1786.93     75.40 o 
   2   4  -7     2033.44     2046.32     96.25 o 
   4   4  -7     4916.66     5011.27    216.59 o 
  -9   5  -7      946.47      953.71     51.05 o 
  -7   5  -7      528.17      426.22     32.02 o 
  -5   5  -7      247.74      281.07     26.13 o 
  -3   5  -7     1878.61     1843.81     81.14 o 
  -1   5  -7     3300.37     3273.54    130.04 o 
   1   5  -7      405.24      389.73     25.78 o 
   3   5  -7     1543.25     1507.94     72.69 o 
   5   5  -7     2842.59     3025.71    171.58 o 
  -8   6  -7      907.17      901.66     48.53 o 
  -6   6  -7      160.87      122.44     17.73 o 
  -4   6  -7      630.29      643.77     36.24 o 
  -2   6  -7     2756.76     2768.33    110.51 o 
   0   6  -7     1952.54     1855.10     73.67 o 
   2   6  -7      311.99      293.51     24.31 o 
   4   6  -7     1600.78     1572.31     97.46 o 
  -7   7  -7      132.88      109.72     18.36 o 
  -5   7  -7      490.10      511.17     29.90 o 
  -3   7  -7      572.54      558.85     28.97 o 
  -1   7  -7     1402.59     1328.97     51.73 o 
   1   7  -7      897.97      851.79     44.24 o 
   3   7  -7     1344.15     1324.78     68.67 o 
   5   7  -7     1543.43     1564.36    114.00 o 
   7   7  -7     1016.11     1126.36     84.06 o 
   9   7  -7      693.17      736.63     72.54 o 
  -6   8  -7      596.21      640.82     49.75 o 
  -4   8  -7      729.02      719.26     44.28 o 
  -2   8  -7      426.89      470.58     35.57 o 
   0   8  -7      807.87      759.48     46.08 o 
   2   8  -7     1807.31     1788.24     87.72 o 
   4   8  -7     1202.84     1220.69     63.79 o 
   6   8  -7      970.63      954.24     82.51 o 
   8   8  -7     1143.16     1192.38     95.94 o 
  -7   9  -7       99.67       93.47     20.49 o 
  -5   9  -7      122.27      115.38     24.39 o 
  -3   9  -7       47.31       75.45     21.14 o 
  -1   9  -7      145.77      132.18     21.01 o 
   1   9  -7      737.94      724.52     44.81 o 
   3   9  -7      457.49      474.26     33.93 o 
   5   9  -7       10.44       24.80     36.31 o 
   7   9  -7      100.58      109.63     27.88 o 
   9   9  -7      421.97      416.42     43.99 o 
  -6  10  -7      248.20      226.67     23.67 o 
  -4  10  -7      179.43      177.91     20.47 o 
  -2  10  -7      593.72      571.22     32.73 o 
   0  10  -7       97.89       89.26     21.31 o 
   2  10  -7      129.47      136.18     21.26 o 
   4  10  -7      779.94      829.64     40.48 o 
   6  10  -7      351.42      349.57     35.71 o 
   8  10  -7       77.60       70.95     29.28 o 
  -5  11  -7       73.72      110.45     25.37 o 
  -3  11  -7      948.51      919.17     44.44 o 
  -1  11  -7      156.70      125.23     19.30 o 
   1  11  -7      159.63      145.42     19.99 o 
   3  11  -7      200.77      174.50     21.30 o 
   5  11  -7     1173.87     1168.05     69.81 o 
   7  11  -7       81.42       43.85     30.47 o 
  -2  12  -7      673.84      632.71     36.08 o 
   0  12  -7      445.36      425.40     29.53 o 
   2  12  -7      111.71      104.72     20.36 o 
   4  12  -7      454.08      441.32     45.65 o 
   1  13  -7      244.59      233.22     34.45 o 
 -12   0  -6     1336.93     1485.07    107.29 o 
 -10   0  -6     1891.03     1861.42    122.31 o 
  -8   0  -6      918.31     1012.77     74.69 o 
  -6   0  -6     2090.30     2149.22    127.47 o 
  -4   0  -6    10837.45    10631.21    589.87 o 
  -2   0  -6     4214.81     4788.09    253.26 o 
   0   0  -6      869.79      903.40     60.08 o 
   2   0  -6     6060.43     6063.18    347.18 o 
   4   0  -6    11326.94    12556.31    655.47 o 
 -11   1  -6      896.54      993.40     56.94 o 
  -9   1  -6      256.86      393.63     32.17 o 
  -7   1  -6     1851.05     2062.66     93.15 o 
  -5   1  -6     2753.12     2925.97    123.12 o 
  -3   1  -6     5763.97     5890.43    227.71 o 
  -1   1  -6     3927.18     4104.07    180.05 o 
   1   1  -6     8857.45     9231.83    381.68 o 
   3   1  -6     7147.41     7547.71    296.84 o 
 -12   2  -6       62.48      120.34     29.03 o 
 -10   2  -6      292.67      319.64     30.34 o 
  -8   2  -6     1721.53     1952.40     92.22 o 
  -6   2  -6     2297.22     2608.88    115.74 o 
  -4   2  -6     1096.60     1272.10     56.50 o 
  -2   2  -6     1266.56     1482.02     75.83 o 
   0   2  -6    10636.67    11091.36    474.05 o 
   2   2  -6     3973.61     4224.25    175.26 o 
   4   2  -6     5366.41     5302.30    216.26 o 
 -11   3  -6      208.08      264.96     30.64 o 
  -9   3  -6      348.29      440.42     33.38 o 
  -7   3  -6     1782.63     1926.86     87.75 o 
  -3   3  -6     1931.27     2018.02     84.96 o 
  -1   3  -6     3841.80     3901.94    168.32 o 
   1   3  -6     2824.84     3034.38    131.89 o 
   3   3  -6     1709.59     1769.52     72.31 o 
   5   3  -6     1809.19     1884.07    114.61 o 
 -10   4  -6      615.04      609.64     41.50 o 
  -8   4  -6      363.17      347.06     28.75 o 
  -6   4  -6      107.92      104.03     17.18 o 
  -4   4  -6     1922.38     1979.00     82.32 o 
  -2   4  -6     2281.99     2338.54     94.79 o 
   0   4  -6      734.98      739.64     35.48 o 
   2   4  -6      548.52      554.42     29.39 o 
   4   4  -6     2222.31     2312.01     95.11 o 
 -11   5  -6      144.98      156.63     28.79 o 
  -9   5  -6      712.90      735.88     42.79 o 
  -7   5  -6       38.15       51.20     15.48 o 
  -5   5  -6      783.05      780.73     40.99 o 
  -3   5  -6      921.72      967.61     46.03 o 
  -1   5  -6     1643.26     1749.57     91.28 o 
   1   5  -6      399.08      369.18     24.84 o 
   3   5  -6     2842.80     2801.80    115.22 o 
 -10   6  -6       63.44       80.05     22.89 o 
  -8   6  -6      105.33      142.68     18.19 o 
  -6   6  -6     1398.75     1297.04     52.38 o 
  -4   6  -6      875.48      833.94     33.70 o 
  -2   6  -6     1018.23     1019.48     48.45 o 
   0   6  -6      293.63      358.11     23.02 o 
   2   6  -6     2950.84     2885.20    117.86 o 
   4   6  -6      589.31      637.09     45.50 o 
   6   6  -6     1009.18     1259.64     84.71 o 
   8   6  -6      175.95      247.22     35.16 o 
  -9   7  -6      298.23      335.59     32.50 o 
  -7   7  -6      752.61      746.92     35.33 o 
  -5   7  -6     3489.09     3173.37    111.45 o 
  -3   7  -6     1175.42     1212.96     54.68 o 
  -1   7  -6     1485.11     1582.49     58.65 o 
   1   7  -6     2190.56     2184.14     81.69 o 
   3   7  -6     3730.18     3774.53    162.38 o 
   5   7  -6     1209.67     1264.91     87.67 o 
   7   7  -6      168.07      367.72     43.18 o 
 -10   8  -6       45.48       64.27     35.92 o 
  -6   8  -6     1985.97     1905.68     92.23 o 
  -4   8  -6     2008.36     1918.00     71.59 o 
  -2   8  -6      123.85      171.07     15.12 o 
   0   8  -6      374.23      457.50     40.03 o 
   2   8  -6     7775.36     7484.93    266.08 o 
   4   8  -6     1205.90     1279.48     48.49 o 
   6   8  -6      219.23      274.05     28.50 o 
   8   8  -6     1407.33     1562.05     68.50 o 
  -9   9  -6      226.32      305.64     40.15 o 
  -7   9  -6      606.09      885.89     52.92 o 
  -5   9  -6     2983.53     2894.93    111.16 o 
  -3   9  -6      238.95      235.25     24.20 o 
  -1   9  -6      501.22      742.10     73.06 o 
   1   9  -6     6009.23     5732.17    268.57 o 
   3   9  -6     5567.30     5431.65    235.02 o 
   5   9  -6      405.31      415.99     38.96 o 
   7   9  -6      892.65     1024.65     52.11 o 
   9   9  -6     4776.52     5117.74    196.71 o 
  -8  10  -6       90.40      191.09     34.40 o 
  -6  10  -6     2005.28     2247.00     96.20 o 
  -4  10  -6     1216.47     1228.88     51.57 o 
  -2  10  -6       13.57       33.45     16.52 o 
   0  10  -6     1524.80     1579.94     68.56 o 
   2  10  -6     5768.06     5612.47    205.56 o 
   4  10  -6     1401.98     1524.03     76.75 o 
   6  10  -6      229.69      277.06     25.43 o 
   8  10  -6     2635.86     2899.89    117.11 o 
  10  10  -6     2582.37     2793.02    182.90 o 
  -7  11  -6      733.93      840.38     49.06 o 
  -5  11  -6     2328.47     2296.57     88.12 o 
  -3  11  -6     1044.60     1015.53     43.69 o 
  -1  11  -6      352.45      390.11     26.34 o 
   1  11  -6     2871.31     2868.92    108.11 o 
   3  11  -6     2608.46     2730.65     98.25 o 
   5  11  -6       80.58      130.19     22.67 o 
   7  11  -6      282.03      403.47     34.81 o 
   9  11  -6     1550.16     1708.10     79.93 o 
  -6  12  -6      869.82      899.52     44.01 o 
  -4  12  -6      568.75      577.88     32.82 o 
  -2  12  -6       77.66       76.17     17.20 o 
   0  12  -6      873.10      882.61     42.50 o 
   2  12  -6     1851.99     1841.73     72.35 o 
   4  12  -6      601.35      702.64     62.15 o 
   6  12  -6      144.67      175.35     24.91 o 
   8  12  -6      900.14     1060.63     63.01 o 
  -5  13  -6      182.74      204.59     34.06 o 
  -3  13  -6      265.85      275.67     46.13 o 
  -1  13  -6      346.43      355.91     67.90 o 
   1  13  -6      785.79      806.74     62.40 o 
   3  13  -6      603.99      645.42     79.42 o 
   5  13  -6      533.21      575.44     49.11 o 
   7  13  -6      657.07      696.77     44.17 o 
  -2  14  -6      533.80      599.41     51.14 o 
   0  14  -6      237.21      227.35     33.67 o 
   2  14  -6      281.34      283.85     34.98 o 
   4  14  -6      785.48      869.21     88.89 o 
 -13   1  -5      107.70      110.93     28.49 o 
 -11   1  -5      150.86      153.10     18.04 o 
  -9   1  -5      860.21      861.87     33.05 o 
  -7   1  -5     2429.56     2295.44     72.40 o 
  -5   1  -5     1958.53     2052.88     62.93 o 
  -3   1  -5     1311.94     1366.23     49.93 o 
  -1   1  -5     6123.15     6163.29    206.95 o 
   1   1  -5     3448.33     3609.25    116.92 o 
   3   1  -5     2667.56     2725.48     92.98 o 
   5   1  -5      913.33      970.74     44.36 o 
   7   1  -5     1511.46     1501.55     67.33 o 
   9   1  -5     1402.01     1323.82     62.01 o 
  11   1  -5      255.09      266.77     24.32 o 
  13   1  -5       59.03       62.34     22.03 o 
  15   1  -5      101.46       82.88     26.91 o 
 -12   2  -5       94.07       88.00     20.95 o 
 -10   2  -5      723.71      706.42     35.02 o 
  -8   2  -5     2181.59     2153.21     68.12 o 
  -6   2  -5     1586.60     1529.76     47.38 o 
  -4   2  -5      260.06      275.53     16.30 o 
  -2   2  -5     3355.16     3352.49    117.85 o 
   0   2  -5     6191.30     6419.28    265.44 o 
   2   2  -5     4051.68     4299.25    140.61 o 
   4   2  -5      791.05      786.52     33.22 o 
   6   2  -5     4244.18     4403.14    202.89 o 
   8   2  -5     3247.87     3342.60    142.51 o 
  12   2  -5      619.44      662.45     44.32 o 
  14   2  -5      655.15      666.90     46.87 o 
 -13   3  -5      127.11      118.89     31.36 o 
 -11   3  -5      356.00      386.30     28.53 o 
  -9   3  -5     1232.21     1308.63     53.21 o 
  -7   3  -5     1143.93     1137.12     43.84 o 
  -5   3  -5       92.55       83.05     10.68 o 
  -3   3  -5     5916.03     5954.20    222.14 o 
  -1   3  -5    10381.17    10628.17    446.13 o 
   1   3  -5     4750.04     4693.29    190.48 o 
   3   3  -5     1344.39     1318.47     48.42 o 
   5   3  -5    10430.10    10602.96    724.60 o 
   7   3  -5     7504.03     7465.99    338.03 o 
   9   3  -5     2257.15     2329.63    104.09 o 
  11   3  -5      784.95      760.71     50.81 o 
  13   3  -5     2398.12     2350.92    171.64 o 
 -12   4  -5       66.54       69.59     20.23 o 
 -10   4  -5     1006.96     1092.91     47.84 o 
  -8   4  -5     1692.09     1704.80     57.58 o 
  -6   4  -5      810.67      805.80     31.10 o 
  -4   4  -5     2077.14     2185.96     85.82 o 
  -2   4  -5    10466.29    10463.00    455.63 o 
   0   4  -5    10795.13    10732.33    437.15 o 
   2   4  -5     1575.07     1562.82     61.73 o 
   4   4  -5     6693.45     6417.44    312.12 o 
   6   4  -5    15294.88    14942.64   1012.68 o 
   8   4  -5     5477.19     5431.23    339.25 o 
  10   4  -5      543.18      584.15     56.52 o 
  12   4  -5     2372.18     2242.88    175.29 o 
  14   4  -5     2293.21     2243.62    158.20 o 
 -11   5  -5      367.76      431.30     29.22 o 
  -9   5  -5     2496.52     2508.89     92.63 o 
  -7   5  -5     4789.84     4505.93    138.32 o 
  -5   5  -5     2946.39     3012.94    100.56 o 
  -3   5  -5     3964.04     3802.80    166.97 o 
  -1   5  -5    10595.96    10521.32    428.91 o 
   1   5  -5    12423.68    12444.00    483.63 o 
   3   5  -5     1797.11     1864.90     69.57 o 
   5   5  -5     5532.48     5408.13    377.09 o 
   7   5  -5     7865.35     7982.22    487.49 o 
   9   5  -5     3100.91     3152.30    196.69 o 
  11   5  -5      479.18      491.53     58.50 o 
  13   5  -5     1985.83     1827.06    140.58 o 
 -12   6  -5      339.70      374.91     34.69 o 
 -10   6  -5     1127.10     1148.21     63.61 o 
  -8   6  -5     3079.41     2994.82     94.56 o 
  -6   6  -5     5142.90     5123.04    162.98 o 
  -4   6  -5     2647.46     2478.06     86.64 o 
  -2   6  -5     7006.47     6873.16    279.21 o 
   0   6  -5    10880.76    10566.99    417.56 o 
   2   6  -5     7448.62     7460.23    272.95 o 
   4   6  -5     2417.59     2457.25     91.21 o 
   6   6  -5     5438.93     5674.64    253.91 o 
   8   6  -5     4543.73     4590.95    272.20 o 
  12   6  -5      862.27      776.73     77.68 o 
  14   6  -5      992.48      911.12     86.14 o 
 -11   7  -5       83.95      115.60     20.30 o 
  -9   7  -5      560.90      586.62     31.72 o 
  -7   7  -5      686.86      695.64     38.53 o 
  -5   7  -5      400.63      410.09     19.77 o 
  -3   7  -5     1917.50     1766.80     71.79 o 
  -1   7  -5     4525.01     4271.81    155.22 o 
   1   7  -5     1930.70     1890.68     64.22 o 
   3   7  -5     1299.24     1303.43     64.29 o 
   5   7  -5     5326.35     5417.00    258.52 o 
   7   7  -5     3017.90     3185.19    146.19 o 
   9   7  -5     1007.71     1073.14     46.66 o 
  11   7  -5      943.63      894.34     86.23 o 
  13   7  -5     1340.40     1222.93    106.64 o 
 -10   8  -5      265.83      318.42     30.12 o 
  -8   8  -5      220.20      241.81     15.70 o 
  -6   8  -5      173.12      209.89     14.05 o 
  -4   8  -5     1331.75     1356.76     54.75 o 
  -2   8  -5     2831.86     2787.40    104.69 o 
   0   8  -5      678.97      625.09     29.33 o 
   2   8  -5     1370.48     1392.40     71.11 o 
   4   8  -5     4909.85     4821.60    223.25 o 
   6   8  -5     3655.31     3836.75    150.91 o 
   8   8  -5      969.18      989.09     46.93 o 
  10   8  -5     1104.14     1092.00     93.68 o 
  12   8  -5     1599.21     1535.54    123.08 o 
 -11   9  -5      113.59      103.81     27.61 o 
  -9   9  -5       23.02       18.35     22.36 o 
  -7   9  -5       21.74       21.68     14.14 o 
  -5   9  -5      850.96      820.92     38.49 o 
  -3   9  -5     1409.08     1366.08     55.72 o 
  -1   9  -5      145.31      127.18     14.82 o 
   1   9  -5      148.10      136.73     20.97 o 
   3   9  -5     1873.64     1865.23     72.03 o 
   5   9  -5      755.73      733.81     37.11 o 
   7   9  -5       18.56       16.03     16.67 o 
   9   9  -5      121.73      119.69     19.15 o 
  11   9  -5      734.29      741.55     75.93 o 
 -10  10  -5      354.86      392.09     35.26 o 
  -8  10  -5       49.32       54.37     16.23 o 
  -6  10  -5      188.00      184.59     18.29 o 
  -4  10  -5     1508.44     1449.71     57.20 o 
  -2  10  -5     1110.21     1061.30     45.52 o 
   0  10  -5      689.81      626.23     31.45 o 
   2  10  -5      654.71      644.67     31.72 o 
   4  10  -5     2455.44     2505.44    116.52 o 
   6  10  -5      635.62      736.88     37.23 o 
   8  10  -5      364.37      381.64     30.10 o 
  10  10  -5      119.39      134.63     43.66 o 
  12  10  -5      148.09      183.11     47.41 o 
  -9  11  -5      201.82      241.19     29.30 o 
  -7  11  -5      172.44      160.93     17.49 o 
  -5  11  -5      425.84      432.67     28.24 o 
  -3  11  -5     1138.12     1086.79     47.60 o 
  -1  11  -5     1265.73     1206.82     69.16 o 
   1  11  -5      540.64      515.40     39.87 o 
   3  11  -5      432.88      426.45     38.63 o 
   5  11  -5      727.70      818.52     86.60 o 
   7  11  -5     1630.78     1689.44     73.63 o 
   9  11  -5      175.79      185.00     24.30 o 
  11  11  -5      212.26      208.17     52.15 o 
  -8  12  -5     1598.83     1569.30     77.96 o 
  -6  12  -5      755.99      735.65     37.40 o 
  -4  12  -5      174.96      137.98     35.73 o 
  -2  12  -5     1219.93     1121.55     49.34 o 
   0  12  -5     4149.06     3987.09    143.80 o 
   2  12  -5      834.12      848.87     38.61 o 
   4  12  -5      153.41      184.55     26.75 o 
   6  12  -5     1492.79     1572.91     67.12 o 
   8  12  -5     1459.30     1578.02     67.93 o 
  10  12  -5      179.14      237.52     54.11 o 
  -7  13  -5     1539.07     1508.69     83.49 o 
  -5  13  -5      354.67      342.61     37.43 o 
  -3  13  -5      367.11      341.12     35.34 o 
  -1  13  -5     3700.87     3507.53    169.22 o 
   1  13  -5     2355.71     2403.30    115.43 o 
   3  13  -5      132.66      137.31     26.40 o 
   5  13  -5      405.96      435.22     41.41 o 
   7  13  -5     2473.62     2669.24    106.19 o 
   9  13  -5      450.15      542.98     40.27 o 
  -6  14  -5      113.02      117.02     31.06 o 
  -4  14  -5      139.12      164.87     45.51 o 
  -2  14  -5      777.91      758.61     61.56 o 
   0  14  -5     2077.52     1934.88    124.10 o 
   2  14  -5      244.20      245.62     32.66 o 
   4  14  -5      429.46      430.36     42.64 o 
   6  14  -5     1955.88     2070.62     88.35 o 
   8  14  -5     1481.80     1684.50     74.95 o 
  -3  15  -5      448.44      412.73     66.93 o 
  -1  15  -5     1782.26     1763.12     99.36 o 
   1  15  -5     1133.45     1207.38     91.64 o 
   3  15  -5      702.63      728.97     81.63 o 
   5  15  -5     1409.90     1532.66     87.53 o 
   0  16  -5     1238.85     1270.98    105.31 o 
   2  16  -5      450.89      487.52     46.05 o 
 -14   0  -4      428.01      424.93     58.22 o 
 -12   0  -4     4397.21     4346.22    291.71 o 
 -10   0  -4     4427.92     4182.43    264.82 o 
  -8   0  -4     6441.11     6339.72    399.63 o 
  -6   0  -4    10522.58     9909.33    444.36 o 
  -4   0  -4    27414.35    26109.55   1106.48 o 
  -2   0  -4    30701.14    29837.84   1319.55 o 
   0   0  -4    33347.09    35009.69   2033.33 o 
   2   0  -4    25554.17    24558.72   1131.68 o 
   4   0  -4    26776.04    25790.12   1111.48 o 
   6   0  -4    17653.63    18014.22   1091.30 o 
   8   0  -4     5026.32     4990.67    290.38 o 
  10   0  -4     9189.29     8822.78    566.75 o 
  12   0  -4     2173.08     2114.09    128.75 o 
  14   0  -4     1604.45     1393.17     93.01 o 
 -13   1  -4     1022.12     1086.54     62.78 o 
 -11   1  -4     1257.80     1264.22     68.54 o 
  -9   1  -4     3090.81     3086.74    140.94 o 
  -7   1  -4     2164.46     2147.74     76.69 o 
  -5   1  -4    15936.87    15479.65    490.74 o 
  -3   1  -4    11424.69    11508.68    347.57 o 
  -1   1  -4     8064.92     8288.94    263.67 o 
   1   1  -4    14581.19    14490.60    616.48 o 
   3   1  -4    30531.54    30296.08    933.16 o 
   5   1  -4     9724.81     9611.47    426.41 o 
   9   1  -4     6429.49     6175.76    305.71 o 
  11   1  -4     7073.68     6786.79    321.62 o 
  13   1  -4     1491.66     1521.63     71.61 o 
  15   1  -4      311.42      323.16     32.80 o 
 -14   2  -4       13.90       24.21     27.05 o 
 -12   2  -4     1055.70     1029.73     60.44 o 
 -10   2  -4      163.53      148.72     20.68 o 
  -6   2  -4     4294.77     4197.33    139.59 o 
  -4   2  -4     9182.08     9061.42    290.78 o 
  -2   2  -4     1291.27     1308.32     44.54 o 
   0   2  -4      571.58      620.58     29.55 o 
   2   2  -4    23766.88    22522.91    837.10 o 
   4   2  -4    13887.56    13920.11    518.11 o 
   6   2  -4     3177.25     3210.69    138.44 o 
   8   2  -4     2922.25     2957.83    149.64 o 
  10   2  -4     9382.54     9143.14    436.62 o 
  12   2  -4     1981.63     2000.76     95.27 o 
  14   2  -4      453.49      467.24     39.71 o 
 -13   3  -4      359.68      385.90     35.94 o 
 -11   3  -4      573.06      536.69     39.49 o 
  -9   3  -4      218.59      197.19     20.04 o 
  -7   3  -4      261.06      248.09     18.39 o 
  -5   3  -4     6964.12     7093.97    231.58 o 
  -3   3  -4     1326.61     1461.98     53.96 o 
   1   3  -4     5670.96     5522.35    245.80 o 
   3   3  -4    15355.86    15596.70    557.62 o 
   5   3  -4      694.77      682.14     35.77 o 
   7   3  -4     1394.52     1433.81     66.16 o 
   9   3  -4     7681.38     7370.60    348.93 o 
  11   3  -4     3388.60     3348.85    153.59 o 
  13   3  -4      273.46      314.36     31.22 o 
  15   3  -4      252.64      242.17     32.20 o 
 -14   4  -4      356.33      367.88     37.68 o 
 -12   4  -4      531.49      510.18     39.24 o 
 -10   4  -4      153.62      150.77     20.97 o 
  -8   4  -4     2581.58     2568.92     83.94 o 
  -6   4  -4     5468.92     5486.46    187.85 o 
  -4   4  -4     2778.18     2755.21     94.11 o 
  -2   4  -4     2256.34     2315.67     95.48 o 
   0   4  -4     9823.12     9973.18    397.42 o 
   2   4  -4     8001.87     8475.52    332.50 o 
   4   4  -4      233.45      250.87     13.63 o 
   6   4  -4     2805.06     2840.08    130.14 o 
   8   4  -4     2783.48     2773.03    102.12 o 
  10   4  -4     1061.32     1042.52     54.88 o 
  12   4  -4       64.81       62.40     21.36 o 
  14   4  -4      308.25      243.21     29.56 o 
 -13   5  -4      335.17      361.29     48.68 o 
 -11   5  -4       83.45       80.54     31.45 o 
  -9   5  -4      286.74      282.53     24.87 o 
  -7   5  -4     3838.22     3683.47    113.50 o 
  -5   5  -4     1065.12     1085.58     35.25 o 
  -3   5  -4      440.47      481.65     26.85 o 
  -1   5  -4     2691.02     2752.05    115.75 o 
   1   5  -4     8572.11     8443.84    340.57 o 
   3   5  -4      578.88      578.60     34.70 o 
   5   5  -4     1366.69     1348.53     66.52 o 
   7   5  -4     1792.21     1750.41     69.33 o 
   9   5  -4     1489.60     1510.84     52.15 o 
  11   5  -4       70.76       75.10     19.93 o 
  13   5  -4      368.40      326.41     34.06 o 
  15   5  -4      154.00      126.32     29.46 o 
 -12   6  -4      136.00      149.09     35.98 o 
 -10   6  -4     1675.09     1651.97     77.59 o 
  -8   6  -4       46.84       34.03     12.95 o 
  -6   6  -4      507.61      523.81     22.45 o 
  -4   6  -4     3823.25     3603.00    130.93 o 
  -2   6  -4     6777.20     6571.15    215.26 o 
   0   6  -4      347.67      324.28     15.86 o 
   2   6  -4       82.22      122.95     16.59 o 
   4   6  -4     8118.48     8068.64    356.00 o 
   6   6  -4     3327.82     3529.26    122.53 o 
   8   6  -4     1114.45     1101.05     41.82 o 
  10   6  -4      168.95      150.94     20.89 o 
  12   6  -4     1857.98     1686.07     85.01 o 
  14   6  -4       45.16       24.47     25.16 o 
 -13   7  -4      147.11      156.73     40.54 o 
 -11   7  -4     2670.98     2585.38    172.32 o 
  -9   7  -4     2872.56     2884.12    124.81 o 
  -7   7  -4       29.28       14.84     10.59 o 
  -5   7  -4     2383.48     2202.61     80.00 o 
  -3   7  -4    18730.32    18174.18    625.35 o 
  -1   7  -4     7060.58     7374.53    246.00 o 
   1   7  -4      524.70      553.36     21.52 o 
   3   7  -4     7826.16     7656.64    342.23 o 
   5   7  -4    14623.61    15079.36    649.24 o 
   7   7  -4      736.18      531.39     43.55 o 
   9   7  -4       98.86      127.00     13.50 o 
  11   7  -4     2222.72     1998.62     99.20 o 
  13   7  -4     1295.45     1158.90     62.59 o 
 -12   8  -4      330.13      364.95     65.89 o 
 -10   8  -4     2158.92     2180.23     98.37 o 
  -8   8  -4       35.07       35.53     11.01 o 
  -6   8  -4      258.23      261.70     16.32 o 
  -4   8  -4     7383.69     7057.47    220.67 o 
  -2   8  -4     7047.56     6951.32    205.69 o 
   0   8  -4      202.55      161.38     10.33 o 
   2   8  -4     2383.59     2301.31     97.05 o 
   4   8  -4    12348.36    12579.62    572.03 o 
   6   8  -4     2649.86     2757.50     99.85 o 
   8   8  -4      290.63      291.75     19.60 o 
  10   8  -4     1716.11     1662.22     88.83 o 
  12   8  -4     3342.70     3103.40    150.70 o 
  14   8  -4      273.24      259.79     32.12 o 
 -11   9  -4      750.08      811.85     48.19 o 
  -9   9  -4      301.20      328.06     28.74 o 
  -7   9  -4     1709.83     1678.46     60.07 o 
  -5   9  -4     1447.69     1348.66     58.89 o 
  -3   9  -4     6823.16     6631.01    246.99 o 
  -1   9  -4     1036.89      961.50     56.74 o 
   1   9  -4     5151.12     4868.65    253.64 o 
   3   9  -4     7324.65     7268.24    362.17 o 
   5   9  -4    10101.80    10283.98    477.37 o 
   7   9  -4     1540.50     1565.35     75.36 o 
   9   9  -4     2075.84     2149.19     93.55 o 
  11   9  -4     4040.14     3930.49    195.26 o 
  13   9  -4     1478.83     1458.03     77.36 o 
 -10  10  -4     1406.46     1467.98     71.68 o 
  -8  10  -4      241.52      282.23     19.49 o 
  -6  10  -4      910.17      893.12     43.43 o 
  -4  10  -4     3729.71     3624.51    181.43 o 
  -2  10  -4     5716.24     5424.26    197.77 o 
   0  10  -4     1192.16     1116.08     48.52 o 
   2  10  -4     2714.88     2565.27    101.43 o 
   4  10  -4    10713.71    10981.54    507.39 o 
   6  10  -4     3797.67     3987.58    146.93 o 
   8  10  -4     1385.17     1341.66     81.79 o 
  10  10  -4     2039.31     2066.33    150.03 o 
  12  10  -4     2856.88     2766.19    133.75 o 
 -11  11  -4     1357.28     1500.04     77.82 o 
  -9  11  -4     1710.60     1834.39     86.30 o 
  -7  11  -4      716.74      725.46     36.74 o 
  -5  11  -4     4079.80     3929.95    188.85 o 
  -3  11  -4    10184.19     9668.95    348.55 o 
  -1  11  -4     4553.49     4484.59    159.29 o 
   1  11  -4     1482.68     1422.77     55.69 o 
   3  11  -4     6077.75     6160.73    275.34 o 
   5  11  -4     5862.54     6086.41    267.72 o 
   7  11  -4      797.13      870.67     48.68 o 
   9  11  -4      728.04      747.64     47.07 o 
  11  11  -4     1938.81     2168.79    145.13 o 
 -10  12  -4     1084.14     1167.55    101.15 o 
  -8  12  -4      751.96      795.97     43.54 o 
  -6  12  -4      628.85      635.17     33.61 o 
  -4  12  -4     2803.47     2782.10    101.73 o 
  -2  12  -4     3211.75     3039.48    111.89 o 
   0  12  -4     1502.56     1448.09     57.33 o 
   2  12  -4     3206.16     3150.89    114.27 o 
   4  12  -4     5438.07     5530.50    253.53 o 
   6  12  -4     2178.69     2412.84     95.00 o 
   8  12  -4      471.16      551.66     35.32 o 
  10  12  -4      997.62     1106.09     90.80 o 
  -9  13  -4      106.70      103.89     44.38 o 
  -7  13  -4      131.29      131.71     27.76 o 
  -5  13  -4       60.05       58.87     26.74 o 
  -3  13  -4      466.08      490.39     41.37 o 
  -1  13  -4     1555.34     1593.87     88.84 o 
   1  13  -4      774.43      769.91     50.69 o 
   3  13  -4      359.45      348.24     35.20 o 
   5  13  -4      908.23      966.58     60.25 o 
   7  13  -4     1404.64     1382.89     64.86 o 
   9  13  -4      484.49      516.63     37.36 o 
  -8  14  -4      284.53      297.99     59.36 o 
  -6  14  -4       16.66       20.20     27.20 o 
  -4  14  -4       50.62       46.67     25.35 o 
  -2  14  -4      890.47      888.59     60.82 o 
   0  14  -4     1322.98     1310.56     76.87 o 
   2  14  -4       91.02       69.82     24.63 o 
   4  14  -4      185.65      181.10     29.41 o 
   6  14  -4     1357.38     1357.37     79.99 o 
   8  14  -4      767.54      814.83     47.89 o 
  -7  15  -4      137.80      145.10     33.50 o 
  -5  15  -4      294.48      262.67     42.41 o 
  -3  15  -4        1.11      -25.39     24.96 o 
  -1  15  -4      598.47      591.80     48.11 o 
   1  15  -4      412.04      430.87     41.39 o 
   3  15  -4      415.16      429.47     40.79 o 
   5  15  -4       31.95       24.28     28.08 o 
   7  15  -4      408.18      404.78     34.42 o 
  -4  16  -4      540.50      572.33     81.96 o 
  -2  16  -4       44.63       44.96     29.02 o 
   0  16  -4      399.66      399.10     41.25 o 
   2  16  -4     1341.08     1369.60     80.40 o 
   4  16  -4      624.10      667.24     51.06 o 
   6  16  -4       23.78       40.11     32.34 o 
  -1  17  -4      153.80      182.16     34.09 o 
   1  17  -4      130.94      125.39     44.17 o 
   3  17  -4      751.26      778.69     63.67 o 
 -15   1  -3      300.04      278.68     33.69 o 
 -13   1  -3      830.78      830.55     52.86 o 
 -11   1  -3      691.84      712.65     44.24 o 
  -9   1  -3     2069.11     2010.10    102.57 o 
  -7   1  -3     5990.66     5744.20    265.33 o 
  -5   1  -3    10179.86    10034.09    486.36 o 
  -3   1  -3    10651.79    10989.22    323.77 o 
  -1   1  -3     5716.57     5561.94    182.82 o 
   1   1  -3    16045.68    16277.45    651.70 o 
   3   1  -3    11820.93    11973.65    374.36 o 
   5   1  -3     8568.60     8720.89    379.34 o 
   7   1  -3     2568.63     2516.67    106.89 o 
   9   1  -3     3863.41     3566.32    165.70 o 
  11   1  -3     2380.98     2269.07    103.63 o 
  13   1  -3      101.98      126.12     23.65 o 
  15   1  -3      131.93      118.24     35.17 o 
 -14   2  -3      631.46      580.46     43.29 o 
 -12   2  -3      852.30      834.45     48.76 o 
 -10   2  -3      374.05      382.03     31.06 o 
  -8   2  -3     2732.57     2532.40    125.27 o 
  -6   2  -3    10136.79     9721.25    451.40 o 
  -4   2  -3     3209.57     3131.78     92.60 o 
  -2   2  -3     3749.94     3952.42    136.74 o 
   0   2  -3    18792.57    19410.88    800.40 o 
   2   2  -3    22554.47    23620.42    818.06 o 
   6   2  -3     1639.39     1660.00     82.42 o 
   8   2  -3     9042.57     9158.43    416.62 o 
  10   2  -3     1606.99     1599.60     71.62 o 
  12   2  -3      195.72      197.87     23.28 o 
  14   2  -3      580.67      572.25     46.65 o 
  16   2  -3      578.93      532.84     50.24 o 
 -15   3  -3      255.91      256.87     34.17 o 
 -13   3  -3      549.37      519.63     41.63 o 
 -11   3  -3      980.73      947.86     49.86 o 
  -9   3  -3      663.70      650.27     40.51 o 
  -7   3  -3     5346.43     5131.61    207.32 o 
  -5   3  -3     4789.51     4904.46    208.23 o 
  -3   3  -3      861.63      905.12     43.16 o 
  -1   3  -3    13412.26    13781.91    614.11 o 
   1   3  -3    24776.95    24397.00   1055.93 o 
   3   3  -3     3347.19     3296.13    112.05 o 
   5   3  -3     1607.58     1567.94     85.85 o 
   7   3  -3    11901.08    11671.17    553.39 o 
   9   3  -3    10029.07    10107.37    378.67 o 
  11   3  -3      861.24      955.46     50.01 o 
  13   3  -3      684.96      753.97     96.29 o 
  15   3  -3     2104.49     2068.08    110.71 o 
 -14   4  -3      678.97      690.76     49.27 o 
 -12   4  -3      607.01      572.65     40.00 o 
 -10   4  -3      362.05      305.06     27.39 o 
  -8   4  -3     4860.65     4742.36    194.09 o 
  -6   4  -3     3760.29     3610.21    135.73 o 
   0   4  -3    26256.76    25687.75   1128.09 o 
   2   4  -3    17821.77    17191.19    694.50 o 
   6   4  -3    14234.19    14108.68    588.44 o 
   8   4  -3    14876.33    15543.08    579.70 o 
  10   4  -3     4910.66     4755.06    220.10 o 
  12   4  -3      237.06      272.32     61.93 o 
  14   4  -3     1802.15     1699.67     93.36 o 
 -13   5  -3     1534.77     1418.94     77.66 o 
 -11   5  -3     1099.65      982.31     51.17 o 
  -9   5  -3     2153.39     2099.02    105.59 o 
  -7   5  -3    15462.57    15375.97    590.48 o 
  -5   5  -3    18895.00    18907.42    656.48 o 
  -3   5  -3     8059.92     8254.86    271.29 o 
  -1   5  -3    23367.98    22666.83    809.32 o 
   1   5  -3    38529.23    36917.61   1287.81 o 
   3   5  -3    25647.12    26081.45   1083.85 o 
   5   5  -3     2833.11     2904.95    100.77 o 
   7   5  -3    12933.29    12564.59    423.85 o 
   9   5  -3    11877.76    11785.88    368.98 o 
  11   5  -3     1935.94     1816.03    118.35 o 
  13   5  -3      394.25      359.49     34.60 o 
  15   5  -3     1675.76     1542.92     87.08 o 
 -14   6  -3     1142.44     1063.73     92.82 o 
 -12   6  -3     1897.75     1830.76    128.41 o 
 -10   6  -3     1353.41     1295.13     92.33 o 
  -8   6  -3     7673.99     7697.85    295.57 o 
  -6   6  -3    17755.78    17341.35    544.48 o 
  -4   6  -3    13350.44    12968.19    429.92 o 
  -2   6  -3     9539.57     9233.99    314.75 o 
   0   6  -3    33651.93    31678.89   1117.81 o 
   2   6  -3    30490.73    30229.03   1279.01 o 
   4   6  -3    10137.51    10733.79    621.84 o 
   6   6  -3     6740.26     6694.68    254.46 o 
   8   6  -3    13667.00    13435.89    431.62 o 
  10   6  -3     4512.86     4197.42    184.56 o 
  12   6  -3      828.05      736.80     44.38 o 
  14   6  -3     1229.67     1076.76     67.30 o 
 -13   7  -3      340.00      332.71     49.84 o 
 -11   7  -3      399.55      425.03     48.36 o 
  -9   7  -3      837.67      887.59     70.91 o 
  -7   7  -3     3445.50     3419.31    111.56 o 
  -5   7  -3     2211.31     2202.90     68.98 o 
  -3   7  -3     1861.59     1869.99     55.62 o 
  -1   7  -3     7838.92     7270.95    285.66 o 
   1   7  -3    11322.14    11172.07    412.90 o 
   3   7  -3     2178.54     2013.41    122.04 o 
   5   7  -3     3116.67     3124.63    126.53 o 
   7   7  -3     9102.55     9026.58    301.25 o 
   9   7  -3     3313.58     3385.80    111.88 o 
  11   7  -3      762.43      747.35     45.39 o 
  13   7  -3      594.16      563.67     43.42 o 
  15   7  -3      954.62      874.39     60.05 o 
 -12   8  -3       58.01       89.89     35.46 o 
 -10   8  -3       15.62        2.27     27.55 o 
  -8   8  -3      323.48      354.96     26.07 o 
  -6   8  -3      935.74      921.83     41.90 o 
  -4   8  -3      790.46      728.37     28.01 o 
  -2   8  -3      305.94      261.69     19.04 o 
   0   8  -3     4080.26     4061.96    165.53 o 
   2   8  -3     2024.70     1963.01    106.76 o 
   4   8  -3     1952.84     1942.18    158.81 o 
   6   8  -3     3844.89     3860.82    154.32 o 
   8   8  -3     3950.37     3963.30    136.27 o 
  10   8  -3      971.57      924.10     55.06 o 
  12   8  -3      495.76      461.51     39.97 o 
  14   8  -3      993.47      942.28     61.38 o 
 -13   9  -3       24.30        2.28     38.55 o 
 -11   9  -3       46.99       66.11     32.47 o 
  -9   9  -3      402.76      435.03     32.63 o 
  -7   9  -3      329.89      328.84     23.05 o 
  -5   9  -3      499.36      482.94     26.34 o 
  -3   9  -3      721.96      702.73     25.88 o 
  -1   9  -3     1930.40     2003.97     74.90 o 
   1   9  -3      860.95      803.92     44.66 o 
   3   9  -3      594.78      624.25     40.84 o 
   5   9  -3      549.13      550.82     39.00 o 
   7   9  -3     1364.43     1355.55     73.43 o 
   9   9  -3      264.74      262.43     19.25 o 
  11   9  -3      101.76       84.37     25.10 o 
  13   9  -3      425.81      419.27     36.98 o 
 -12  10  -3      185.35      216.73     42.01 o 
 -10  10  -3     1257.95     1267.29     64.03 o 
  -8  10  -3     1270.07     1312.52     46.30 o 
  -6  10  -3       99.88       87.45     13.09 o 
  -4  10  -3      788.57      787.16     36.86 o 
  -2  10  -3     6649.95     6330.44    231.28 o 
   0  10  -3     3651.64     3593.30    133.90 o 
   2  10  -3       13.29       15.74     11.08 o 
   4  10  -3     1890.74     1887.66     93.19 o 
   6  10  -3     5486.17     5798.91    208.86 o 
   8  10  -3      332.03      343.24     26.30 o 
  10  10  -3      196.83      223.44     26.96 o 
  12  10  -3      165.76      132.26     27.41 o 
 -11  11  -3       79.84       81.98     24.05 o 
  -9  11  -3      935.29      892.45     50.23 o 
  -7  11  -3       87.54      111.25     15.95 o 
  -5  11  -3      356.84      362.14     23.75 o 
  -3  11  -3     1921.24     1878.85     76.40 o 
  -1  11  -3     2958.53     2966.96    110.19 o 
   1  11  -3     1587.92     1595.95     65.71 o 
   3  11  -3      586.39      579.16     37.40 o 
   5  11  -3     1779.79     1786.08     94.24 o 
   7  11  -3     1364.52     1410.59     62.55 o 
   9  11  -3     1091.21     1219.23     55.40 o 
  11  11  -3       78.72      109.99     46.79 o 
  13  11  -3      356.29      306.61     35.76 o 
 -10  12  -3       37.03       36.15     37.99 o 
  -8  12  -3     1073.14     1041.59     65.45 o 
  -6  12  -3     4681.06     4586.28    220.65 o 
  -4  12  -3     3777.47     3978.73    185.94 o 
  -2  12  -3      283.03      244.16     26.88 o 
   0  12  -3     3255.95     3209.55    156.35 o 
   2  12  -3     9581.11     9729.98    452.75 o 
   4  12  -3     2428.00     2708.54    128.29 o 
   6  12  -3      193.48      156.96     24.33 o 
   8  12  -3     1483.32     1562.68     66.19 o 
  10  12  -3     2549.81     2693.50    180.30 o 
  12  12  -3       58.27      135.69     49.09 o 
  -9  13  -3      320.88      322.28     48.87 o 
  -7  13  -3     2827.63     2835.89    162.91 o 
  -5  13  -3     6160.32     5891.61    274.15 o 
  -3  13  -3     1306.34     1276.76     69.72 o 
  -1  13  -3     2073.28     1967.53    104.13 o 
   1  13  -3     7085.69     6903.03    321.57 o 
   3  13  -3     6370.02     6448.27    295.16 o 
   5  13  -3      186.30      177.94     26.37 o 
   7  13  -3     1098.05     1144.89     54.90 o 
   9  13  -3     3307.95     3441.88    162.75 o 
  11  13  -3      750.37      791.87     84.17 o 
  -8  14  -3      169.35      165.75     31.24 o 
  -6  14  -3     1589.74     1620.87     89.56 o 
  -4  14  -3      696.72      749.92     49.99 o 
  -2  14  -3      547.72      430.45     38.39 o 
   0  14  -3     1565.29     1471.25     84.02 o 
   2  14  -3     4223.49     4243.56    202.56 o 
   4  14  -3      572.83      553.93     46.49 o 
   6  14  -3     1173.89     1223.46     75.73 o 
   8  14  -3     1911.62     2045.17     86.87 o 
  10  14  -3     1247.97     1318.11    107.99 o 
  -7  15  -3      200.06      200.81     33.93 o 
  -5  15  -3      502.52      561.17     46.44 o 
  -3  15  -3      434.23      406.83     51.13 o 
  -1  15  -3     1243.81     1209.61     76.35 o 
   1  15  -3     1484.15     1544.64    103.12 o 
   3  15  -3     1078.78     1154.94     81.01 o 
   5  15  -3     1479.97     1542.93     89.97 o 
   7  15  -3     1460.38     1433.69     68.16 o 
   9  15  -3     1285.55     1349.32     78.24 o 
  -6  16  -3     1264.18     1359.23     81.40 o 
  -4  16  -3     1139.77     1180.77     72.48 o 
  -2  16  -3      775.52      812.79     58.24 o 
   0  16  -3     1299.24     1296.81     75.39 o 
   2  16  -3     2278.75     2431.90    150.79 o 
   4  16  -3     1211.95     1293.50     75.27 o 
   6  16  -3      612.49      668.22     54.71 o 
  -5  17  -3     1765.51     1842.93    106.97 o 
  -3  17  -3     1760.50     1827.02     99.15 o 
  -1  17  -3     1485.02     1515.61     95.32 o 
   1  17  -3     2508.29     2583.13    172.65 o 
   3  17  -3     2046.97     2171.81    193.24 o 
   5  17  -3     1238.03     1283.25     77.78 o 
   0  18  -3      477.32      468.78     64.77 o 
   2  18  -3      440.61      437.39     47.92 o 
 -16   0  -2     1249.02     1202.61    106.69 o 
 -14   0  -2      370.40      295.49     44.79 o 
 -12   0  -2     1905.96     1823.65    136.53 o 
 -10   0  -2    22722.76    22184.94   1446.54 o 
  -8   0  -2    16800.23    15903.54   1059.27 o 
  -6   0  -2     9424.23     9543.63    585.91 o 
  -4   0  -2    31060.41    30099.49   1984.97 o 
  -2   0  -2   166192.02   115948.04   5250.70 o 
   0   0  -2   121009.58    87928.99   5074.27 o 
   2   0  -2    47985.54    48725.50   2049.40 o 
   4   0  -2    66460.68    58368.59   4030.07 o 
   6   0  -2    54396.17    49477.57   3207.29 o 
   8   0  -2    12820.01    12927.92    762.89 o 
  10   0  -2     1332.31     1325.27     88.32 o 
  12   0  -2     7524.71     7191.76    471.61 o 
  14   0  -2     3304.56     3067.78    205.52 o 
  16   0  -2      537.00      545.65     62.68 o 
 -15   1  -2      222.06      231.01     32.19 o 
 -13   1  -2      406.66      383.75     33.39 o 
 -11   1  -2     3660.23     3643.25    188.29 o 
  -9   1  -2    13343.45    13091.70    622.66 o 
  -7   1  -2     3126.38     3182.56    138.82 o 
  -5   1  -2     5030.66     5181.59    229.33 o 
  -3   1  -2    64245.80    59716.23   2815.90 o 
  -1   1  -2    29264.56    28268.85    930.59 o 
   1   1  -2     1148.49     1326.30     44.64 o 
   3   1  -2    12142.54    11418.92    563.01 o 
   5   1  -2    59309.62    53686.52   2503.38 o 
   7   1  -2    11247.45    11348.59    487.80 o 
   9   1  -2     2064.07     2085.22     81.59 o 
  11   1  -2     6487.73     6441.49    314.56 o 
  13   1  -2     7162.51     6901.86    334.92 o 
  15   1  -2      321.46      372.87     36.34 o 
 -14   2  -2      740.25      734.11     49.88 o 
 -12   2  -2      118.06      111.68     22.32 o 
 -10   2  -2     4968.79     4892.15    243.26 o 
  -8   2  -2      519.41      494.52     22.87 o 
  -6   2  -2    10149.67    10369.99    382.36 o 
  -2   2  -2    38427.40    35814.15   1321.58 o 
   0   2  -2      197.13      197.51     10.98 o 
   2   2  -2     4705.57     5561.11    214.59 o 
   4   2  -2    27483.94    25579.45   1290.70 o 
   6   2  -2    29257.21    28871.41   1349.51 o 
   8   2  -2       49.12       64.85      6.96 o 
  10   2  -2      142.97      143.88     18.44 o 
  12   2  -2     7169.61     7180.14    349.17 o 
  14   2  -2     1639.31     1773.55     93.35 o 
  16   2  -2       33.24       31.66     30.16 o 
 -15   3  -2       16.53       34.84     26.85 o 
 -13   3  -2      714.12      751.61     45.44 o 
 -11   3  -2      941.03      887.99     51.00 o 
  -9   3  -2     1476.70     1373.37     69.17 o 
  -7   3  -2      966.06      999.67     38.52 o 
  -1   3  -2    10638.21    11071.34    457.89 o 
   1   3  -2     4140.17     4588.10    187.84 o 
   3   3  -2     3190.87     2972.55    235.41 o 
   5   3  -2    17105.83    17413.68    658.17 o 
   7   3  -2     2024.25     1987.61     69.62 o 
   9   3  -2      201.74      192.58     13.56 o 
  11   3  -2     2023.36     2121.11    110.66 o 
  13   3  -2     2848.97     2866.69    145.15 o 
  15   3  -2       80.87       94.98     29.46 o 
 -14   4  -2       13.52       54.07     25.58 o 
 -12   4  -2     1149.07     1034.20     59.16 o 
 -10   4  -2     4122.05     3828.88    192.14 o 
  -8   4  -2     2570.01     2487.85     85.59 o 
  -6   4  -2     2322.02     2422.00     80.90 o 
  -4   4  -2    16839.64    17278.42   1090.66 o 
  -2   4  -2    17783.19    17716.15    617.31 o 
   0   4  -2     4045.26     4151.69    144.75 o 
   2   4  -2    11154.68    11398.98    490.72 o 
   4   4  -2    16416.38    16339.66    767.59 o 
   6   4  -2     4875.02     4739.36    154.78 o 
   8   4  -2      958.37      984.08     34.95 o 
  10   4  -2     3374.46     3172.45    147.94 o 
  12   4  -2     2139.37     2022.27    105.18 o 
  14   4  -2       73.29       82.22     25.35 o 
  16   4  -2       48.94       43.91     32.34 o 
 -15   5  -2      191.58      185.51     32.31 o 
 -13   5  -2      157.34      171.75     26.36 o 
 -11   5  -2     1211.12     1136.51     64.19 o 
  -9   5  -2     1830.13     1753.81     88.76 o 
  -7   5  -2      548.59      513.87     23.31 o 
  -5   5  -2     7530.12     7528.29    384.05 o 
  -3   5  -2     9447.83     9466.03    342.53 o 
  -1   5  -2     2019.48     1999.78     81.98 o 
   1   5  -2     1085.82     1125.17     54.91 o 
   3   5  -2    16272.46    16565.98    785.70 o 
   5   5  -2     6125.05     6170.44    193.85 o 
   7   5  -2      287.68      285.75     16.06 o 
   9   5  -2     1651.23     1652.68     58.57 o 
  11   5  -2     2882.46     2585.64    123.93 o 
  13   5  -2       49.53      123.75     31.64 o 
  15   5  -2      186.87      171.33     31.19 o 
 -14   6  -2      233.84      225.41     44.83 o 
 -12   6  -2      754.20      712.90     64.54 o 
 -10   6  -2      418.92      396.60     45.51 o 
  -8   6  -2     5327.71     5279.61    197.86 o 
  -6   6  -2      513.71      543.60     35.65 o 
  -4   6  -2     3016.70     2906.99    109.82 o 
  -2   6  -2     3857.15     3612.07    137.86 o 
   0   6  -2    13337.83    13136.93    405.68 o 
   2   6  -2     1568.72     1520.31     69.66 o 
   4   6  -2     1737.18     1951.97     99.42 o 
   6   6  -2     7989.87     7793.86    255.89 o 
   8   6  -2     4535.13     4537.63    147.08 o 
  10   6  -2      239.14      222.15     23.13 o 
  12   6  -2      151.94      172.76     25.36 o 
  14   6  -2     1067.70     1040.45     64.99 o 
 -13   7  -2      401.62      385.85     50.70 o 
 -11   7  -2     1879.49     1810.63    131.87 o 
  -9   7  -2     7084.57     6637.32    445.32 o 
  -7   7  -2     9997.54    10182.94    375.37 o 
  -5   7  -2     3742.73     3561.83    171.73 o 
  -3   7  -2    10474.87    10033.17    319.23 o 
  -1   7  -2    49572.36    47507.43   1504.41 o 
   1   7  -2    24017.43    24831.15    871.23 o 
   3   7  -2     3832.54     3902.64    193.82 o 
   5   7  -2     9610.10     9720.58    319.40 o 
   7   7  -2    18680.63    18797.16    604.95 o 
   9   7  -2     1779.36     1670.15     64.45 o 
  11   7  -2      456.69      409.91     36.42 o 
  13   7  -2     1198.93     1075.09     63.79 o 
  15   7  -2     1298.07     1118.90     67.89 o 
 -14   8  -2      360.48      336.39     48.48 o 
 -12   8  -2      397.40      379.17     51.55 o 
 -10   8  -2     1099.58     1073.72     84.55 o 
  -8   8  -2     8073.90     7994.13    297.61 o 
  -6   8  -2     1919.92     1910.77     90.11 o 
  -4   8  -2     5857.86     5685.66    223.44 o 
  -2   8  -2     9570.83     9037.89    283.21 o 
   0   8  -2    17936.23    17875.56    636.46 o 
   2   8  -2     2723.39     2872.75    142.28 o 
   4   8  -2     6542.56     6603.19    330.25 o 
   6   8  -2    11196.62    11326.70    536.82 o 
   8   8  -2     5565.25     5495.47    172.94 o 
  10   8  -2     1458.59     1362.56     71.95 o 
  12   8  -2     1278.30     1199.44     70.56 o 
  14   8  -2     2112.51     2039.55    104.79 o 
 -13   9  -2        8.91       24.51     37.67 o 
 -11   9  -2      441.08      430.08     52.91 o 
  -9   9  -2     2208.12     2273.43    105.64 o 
  -7   9  -2     2271.57     2273.66    103.07 o 
  -5   9  -2     1901.20     1762.79     72.52 o 
  -3   9  -2     4935.82     4783.03    154.64 o 
  -1   9  -2     7370.61     7700.02    325.41 o 
   1   9  -2      486.96      505.62     45.78 o 
   3   9  -2    10075.65     9805.64    506.46 o 
   5   9  -2     7455.59     7601.45    388.52 o 
   7   9  -2     6661.36     6865.28    256.38 o 
   9   9  -2      895.42      893.86     36.27 o 
  11   9  -2     2962.77     2822.66    146.98 o 
  13   9  -2     1560.29     1615.20     88.90 o 
 -12  10  -2      176.26      145.81     40.41 o 
 -10  10  -2      856.42      891.82     79.82 o 
  -8  10  -2     3241.97     3333.54    124.89 o 
  -6  10  -2      468.35      479.45     25.04 o 
  -4  10  -2     2253.81     2149.46     82.10 o 
  -2  10  -2     7908.39     7578.46    281.90 o 
   0  10  -2     8506.84     8553.94    299.96 o 
   4  10  -2     6735.56     6666.11    339.47 o 
   6  10  -2     7641.90     7780.97    293.70 o 
   8  10  -2     2097.03     2164.06     84.56 o 
  10  10  -2     1556.24     1426.66     83.71 o 
  12  10  -2     1525.22     1474.63     84.51 o 
  14  10  -2     1277.52     1288.30     74.33 o 
 -11  11  -2     1109.48     1076.86     94.51 o 
  -9  11  -2     3949.87     3861.03    190.65 o 
  -7  11  -2     8511.23     8417.78    309.07 o 
  -5  11  -2     6445.42     6202.32    227.87 o 
  -3  11  -2     9138.70     8680.51    312.14 o 
  -1  11  -2    19702.75    19021.67    699.84 o 
   1  11  -2    12256.17    13218.29    454.22 o 
   3  11  -2     5082.15     5088.11    236.79 o 
   5  11  -2     7012.01     7076.49    328.55 o 
   7  11  -2    10809.17    11155.03    415.39 o 
   9  11  -2     2466.79     2538.22     97.72 o 
  11  11  -2      953.15     1010.76     91.96 o 
  13  11  -2     1226.77     1258.73     71.79 o 
 -12  12  -2      495.22      538.37     65.60 o 
 -10  12  -2      863.48      869.22     79.37 o 
  -8  12  -2     3374.90     3308.76    163.80 o 
  -6  12  -2     3512.91     3532.20    170.98 o 
  -4  12  -2     2747.34     2716.56    134.87 o 
  -2  12  -2     5965.55     5585.33    268.67 o 
   0  12  -2    12264.39    12428.85    578.13 o 
   2  12  -2     7966.45     7885.78    363.86 o 
   4  12  -2     4683.69     4894.00    227.31 o 
   6  12  -2     5540.27     5666.04    259.95 o 
   8  12  -2     3034.61     3120.76    146.31 o 
  10  12  -2     1076.52     1147.43     93.60 o 
  12  12  -2      624.42      676.68     82.05 o 
 -11  13  -2       54.30       36.42     40.89 o 
  -9  13  -2      145.57      144.37     40.87 o 
  -7  13  -2      432.77      475.33     41.62 o 
  -5  13  -2      458.97      440.53     39.86 o 
  -3  13  -2       58.09       44.45     22.02 o 
  -1  13  -2      244.05      273.92     29.62 o 
   1  13  -2     1201.08     1248.47     78.37 o 
   3  13  -2      695.38      686.47     48.68 o 
   5  13  -2      128.76      120.32     24.81 o 
   7  13  -2      426.69      414.88     32.18 o 
   9  13  -2     1240.38     1233.36     60.07 o 
  11  13  -2      543.06      622.49     80.38 o 
 -10  14  -2      229.90      190.75     45.89 o 
  -8  14  -2       59.86       39.28     25.68 o 
  -6  14  -2      196.67      219.90     30.67 o 
  -4  14  -2      110.53      125.77     26.82 o 
  -2  14  -2      626.86      705.30     48.50 o 
   0  14  -2      628.83      657.05     48.55 o 
   2  14  -2     1165.22     1302.45     75.93 o 
   4  14  -2      123.19      163.03     35.84 o 
   6  14  -2      167.45      165.91     27.19 o 
   8  14  -2      978.07      961.02     51.41 o 
  10  14  -2      557.74      518.82     70.93 o 
  -9  15  -2       79.21       35.19     40.68 o 
  -7  15  -2      341.23      274.72     35.04 o 
  -5  15  -2      723.18      698.66     50.68 o 
  -3  15  -2      228.30      215.47     30.50 o 
  -1  15  -2       26.49       77.73     25.56 o 
   1  15  -2     1384.96     1437.68     80.88 o 
   3  15  -2      518.55      549.10     46.57 o 
   5  15  -2      461.46      506.78     58.46 o 
   7  15  -2       69.37       50.55     22.88 o 
   9  15  -2      574.75      580.15     48.88 o 
  -8  16  -2      175.42      161.91     33.32 o 
  -6  16  -2     1160.90     1144.53     70.41 o 
  -4  16  -2      795.56      764.42     55.61 o 
  -2  16  -2      394.07      429.74     40.95 o 
   0  16  -2      415.74      418.53     40.48 o 
   2  16  -2     1505.09     1560.07    102.75 o 
   4  16  -2     1211.85     1210.83     83.86 o 
   6  16  -2      410.22      478.96     45.37 o 
   8  16  -2       75.41       63.40     25.50 o 
  -5  17  -2       33.78       25.77     31.38 o 
  -3  17  -2      811.38      797.24     64.15 o 
  -1  17  -2      696.13      648.50     52.74 o 
   1  17  -2      160.04      203.89     32.53 o 
   3  17  -2      117.33      122.59     32.62 o 
   5  17  -2     1135.84     1189.91     75.33 o 
   7  17  -2      312.15      298.73     32.27 o 
  -4  18  -2     1127.96     1114.58     72.30 o 
  -2  18  -2     3011.15     3020.93    153.23 o 
   0  18  -2     1643.87     1628.85     90.58 o 
   2  18  -2      596.60      607.66     53.37 o 
   4  18  -2     1338.66     1413.36     85.08 o 
 -15   1  -1      220.25      239.95     32.22 o 
 -11   1  -1     3353.88     3540.30    170.07 o 
  -9   1  -1     2224.55     2324.87    111.14 o 
  -7   1  -1     5836.01     5802.08    196.05 o 
  -5   1  -1    24293.64    23835.77    913.58 o 
  -3   1  -1    34600.64    33413.32   1586.43 o 
  -1   1  -1     6613.66     6775.63    262.64 o 
   1   1  -1     4132.14     5134.74    185.46 o 
   3   1  -1    50062.09    45605.34   2105.06 o 
   5   1  -1    16115.35    16328.35    724.17 o 
   7   1  -1     4071.40     3953.77    147.14 o 
   9   1  -1     4400.59     4325.79    199.61 o 
  11   1  -1     5040.81     4903.33    222.52 o 
  13   1  -1      728.22      827.54     54.52 o 
  15   1  -1       52.33      262.26     32.16 o 
 -16   2  -1       14.56       26.36     28.52 o 
 -14   2  -1      585.64      699.65     50.46 o 
 -12   2  -1     2664.38     3406.47    147.69 o 
 -10   2  -1      961.17     1027.61     52.24 o 
  -8   2  -1      354.25      323.57     14.82 o 
  -6   2  -1    11231.50    10697.36    373.40 o 
  -4   2  -1    26424.29    26327.36   1000.68 o 
  -2   2  -1    11430.00    11848.67    525.84 o 
   0   2  -1    23457.73    24533.08   1884.19 o 
   2   2  -1    39419.61    37035.92   2616.70 o 
   4   2  -1    24937.61    25448.05    939.60 o 
   6   2  -1     2143.05     2027.08    135.35 o 
   8   2  -1     2065.95     2248.40    104.41 o 
  10   2  -1     4948.87     4932.61    228.92 o 
  12   2  -1     1276.29     1317.25     68.84 o 
  14   2  -1      110.39      183.77     29.32 o 
  16   2  -1      356.96      435.10     44.86 o 
 -15   3  -1       45.41       21.32     26.58 o 
 -13   3  -1     1288.20     1682.73     82.80 o 
 -11   3  -1     3350.31     3321.74    157.54 o 
  -9   3  -1     3295.76     3268.95    144.87 o 
  -7   3  -1     1445.70     1372.63     47.11 o 
  -5   3  -1    17885.16    17762.95    594.66 o 
  -3   3  -1     8246.17     7237.02    452.56 o 
  -1   3  -1     7905.80     8678.79    672.16 o 
   1   3  -1    21618.62    21699.81   1649.86 o 
   3   3  -1    23147.27    20775.71    696.34 o 
   5   3  -1     4220.87     4272.90    130.71 o 
   7   3  -1     1398.58     1401.03     76.59 o 
   9   3  -1    10269.35    10553.91    509.96 o 
  11   3  -1     5188.03     5590.90    254.77 o 
  13   3  -1       64.31      108.42     24.68 o 
  15   3  -1      518.99      619.34     51.00 o 
 -16   4  -1      114.74      109.24     31.12 o 
 -14   4  -1      360.47      352.43     36.26 o 
 -12   4  -1     3127.08     3208.58    157.15 o 
 -10   4  -1     3310.76     3201.95    142.66 o 
  -8   4  -1      368.98      407.45     18.02 o 
  -6   4  -1     5422.28     5109.37    181.37 o 
  -4   4  -1    13337.45    12456.71    594.16 o 
  -2   4  -1     5277.27     5092.73    319.86 o 
   0   4  -1     6300.22     7032.06    329.03 o 
   2   4  -1    35931.34    33385.51   1667.68 o 
   4   4  -1    15583.70    14754.75    473.85 o 
   6   4  -1      481.55      601.10     59.10 o 
   8   4  -1     6095.15     6579.90    275.21 o 
  10   4  -1     9858.01    10107.01    676.57 o 
  12   4  -1     2098.31     2007.90     98.63 o 
  14   4  -1      140.79      168.83     30.93 o 
  16   4  -1      679.42      681.99     56.00 o 
 -15   5  -1      134.06      154.20     31.07 o 
 -13   5  -1     3695.23     3488.76    176.87 o 
 -11   5  -1     5586.60     5284.04    250.80 o 
  -9   5  -1     1414.89     1346.79     65.33 o 
  -7   5  -1     9180.68     9111.20    367.23 o 
  -5   5  -1    57260.06    53760.79   2984.22 o 
  -3   5  -1    42870.53    40681.52   2008.45 o 
  -1   5  -1    12096.19    11652.50    560.57 o 
   1   5  -1    51340.82    47549.04   1765.76 o 
   3   5  -1    73342.01    69552.98   2646.24 o 
   5   5  -1    26989.57    26549.91    850.46 o 
   7   5  -1     2115.55     1984.27     67.66 o 
   9   5  -1    12691.19    11928.03    456.08 o 
  11   5  -1     8214.01     7956.02    360.14 o 
  13   5  -1      936.93      985.44     70.33 o 
  15   5  -1      224.03      317.00     96.42 o 
 -14   6  -1     1153.58     1151.19     99.24 o 
 -12   6  -1     6627.55     6308.71    422.48 o 
 -10   6  -1     4034.63     3913.22    260.39 o 
  -8   6  -1     3021.45     2920.25    117.77 o 
  -6   6  -1    28644.19    27397.85   1070.07 o 
  -4   6  -1    51638.14    47568.31   2230.84 o 
  -2   6  -1    19713.20    19114.65    670.73 o 
   0   6  -1    19486.84    19899.26    789.20 o 
   2   6  -1    65339.76    60412.98   2803.76 o 
   4   6  -1    42059.88    40516.70   1536.00 o 
   6   6  -1     8966.62     8611.96    271.60 o 
   8   6  -1     7871.66     7889.37    261.05 o 
  10   6  -1    12388.67    11465.40    527.30 o 
  12   6  -1     3794.84     3705.53    171.22 o 
  14   6  -1      270.47      265.06     31.61 o 
 -15   7  -1       67.48      107.16     45.15 o 
 -13   7  -1      978.21     1037.38     86.43 o 
 -11   7  -1     1994.56     1869.58    130.99 o 
  -9   7  -1      828.87      782.13     55.30 o 
  -7   7  -1     1772.71     1755.39     73.47 o 
  -5   7  -1    11686.31    10905.64    533.10 o 
  -3   7  -1     8790.22     8532.08    309.33 o 
  -1   7  -1      864.09      827.33     33.57 o 
   1   7  -1     5959.24     5668.28    257.21 o 
   3   7  -1    20743.64    21314.36   1004.59 o 
   5   7  -1     3479.64     3298.87    164.80 o 
   7   7  -1     1224.13     1183.94     45.51 o 
   9   7  -1     5619.94     5773.56    276.85 o 
  11   7  -1     3298.05     3062.82    146.47 o 
  13   7  -1      163.09      184.27     28.64 o 
  15   7  -1       80.17      123.20     33.32 o 
 -14   8  -1      146.54      178.94     42.09 o 
 -10   8  -1      154.28      146.57     29.25 o 
  -8   8  -1      627.55      625.44     29.90 o 
  -6   8  -1       54.77      169.98     17.42 o 
  -4   8  -1       75.20       78.56     14.44 o 
  -2   8  -1      838.84      920.85     28.78 o 
   0   8  -1       37.48       45.73      6.78 o 
   2   8  -1     3303.44     3456.72    266.72 o 
   4   8  -1     2282.40     2241.23    179.33 o 
   6   8  -1     1966.93     1876.78     67.51 o 
   8   8  -1      570.50      557.61     25.46 o 
  10   8  -1     1645.01     1670.78     98.74 o 
  12   8  -1      562.28      541.09     42.82 o 
  14   8  -1      167.75      271.72     35.58 o 
 -13   9  -1      130.42      279.25     42.09 o 
 -11   9  -1      157.24      170.13     35.45 o 
  -9   9  -1      191.96      171.83     23.97 o 
  -7   9  -1     1822.56     1658.53     82.30 o 
  -5   9  -1     1587.98     1539.87     85.95 o 
  -3   9  -1     1508.39     1445.33     58.04 o 
  -1   9  -1      426.81      400.84     19.81 o 
   1   9  -1     2391.08     2459.31    116.59 o 
   3   9  -1      612.82      595.68     39.06 o 
   5   9  -1      177.08      196.14     21.79 o 
   7   9  -1     1054.73     1019.12     46.51 o 
   9   9  -1     1192.22     1221.78     76.36 o 
  11   9  -1      310.72      280.50     30.70 o 
  13   9  -1      131.12      195.55     30.79 o 
 -14  10  -1      177.01      204.22     47.78 o 
 -12  10  -1      291.03      455.06     54.98 o 
 -10  10  -1     1562.86     1528.31    111.28 o 
  -8  10  -1     1414.03     1401.13     62.25 o 
  -6  10  -1     2214.30     2167.64    116.17 o 
  -4  10  -1     1127.93     1149.04     55.46 o 
  -2  10  -1     4818.26     4733.99    173.76 o 
   0  10  -1     8377.28     9239.74    343.44 o 
   2  10  -1     5632.73     6076.26    270.13 o 
   4  10  -1     2342.92     2346.17    109.57 o 
   6  10  -1     1833.29     1810.33     70.33 o 
   8  10  -1     3288.00     3382.71    129.22 o 
  10  10  -1      660.80      681.68     57.34 o 
  12  10  -1       51.38       56.34     25.41 o 
  14  10  -1      105.82      178.37     41.21 o 
 -13  11  -1       57.89      148.92     45.38 o 
 -11  11  -1      530.36      523.29     61.44 o 
  -9  11  -1      497.52      486.27     41.30 o 
  -7  11  -1     1300.46     1182.16     69.58 o 
  -5  11  -1       76.29       88.84     11.73 o 
  -3  11  -1     2897.14     2741.35    137.60 o 
  -1  11  -1     1062.89     1199.74     67.44 o 
   1  11  -1     4416.59     4517.65    218.72 o 
   3  11  -1      320.43      366.81     41.79 o 
   5  11  -1      645.35      801.45     44.80 o 
   7  11  -1     1087.05     1000.26     68.04 o 
   9  11  -1     1688.55     1828.39     78.44 o 
  11  11  -1      197.77      234.36     52.77 o 
  13  11  -1      110.43      136.10     31.02 o 
 -12  12  -1      861.11      863.65     86.69 o 
 -10  12  -1     1483.37     1510.42    115.38 o 
  -8  12  -1      904.16      820.50     56.28 o 
  -6  12  -1     4141.68     3804.74    195.58 o 
  -4  12  -1     9579.05     9305.28    441.44 o 
  -2  12  -1     6153.61     6197.20    324.58 o 
   0  12  -1     2706.16     2938.35    147.10 o 
   2  12  -1     6764.03     7065.54    327.93 o 
   4  12  -1    11742.08    12214.00    565.88 o 
   6  12  -1     1990.26     2006.55    103.08 o 
   8  12  -1      808.06      789.01     42.89 o 
  10  12  -1     1590.01     1745.63    132.34 o 
  12  12  -1     1673.70     1791.22    136.45 o 
 -11  13  -1     1670.62     1770.25    136.65 o 
  -9  13  -1     1092.66     1080.48     64.76 o 
  -7  13  -1     2594.10     2310.28    128.84 o 
  -5  13  -1     6673.16     6162.65    328.05 o 
  -3  13  -1     9603.56     8925.83    417.58 o 
  -1  13  -1     3004.32     3274.41    154.95 o 
   1  13  -1     5657.70     5536.51    268.12 o 
   3  13  -1     8959.62     8889.81    402.65 o 
   5  13  -1     7653.56     7521.66    349.43 o 
   7  13  -1     1083.23     1177.65     54.93 o 
   9  13  -1     1811.57     1791.63     95.10 o 
  11  13  -1     2018.23     2090.65    152.77 o 
 -10  14  -1      942.70      905.73     81.89 o 
  -8  14  -1       61.36       59.66     26.88 o 
  -6  14  -1      962.78      913.80     64.01 o 
  -4  14  -1     2821.32     2704.36    134.73 o 
  -2  14  -1     1998.52     2022.34    132.18 o 
   0  14  -1     1355.80     1460.15     90.45 o 
   2  14  -1     3000.23     2944.92    149.86 o 
   4  14  -1     2882.65     3051.37    145.20 o 
   6  14  -1      591.40      553.01     44.71 o 
   8  14  -1     1859.04     2025.69     95.03 o 
  10  14  -1      835.88     1008.85     93.23 o 
  -7  15  -1      140.75      131.69     30.60 o 
  -5  15  -1      157.05      124.39     27.72 o 
  -3  15  -1     1028.64     1000.75     63.30 o 
  -1  15  -1      137.84      204.61     46.87 o 
   1  15  -1     1358.89     1344.58     81.38 o 
   3  15  -1      578.18      575.51     47.12 o 
   5  15  -1      337.63      367.17     44.78 o 
   7  15  -1      898.75      861.89     47.99 o 
   9  15  -1     1067.24     1046.74     70.97 o 
  -8  16  -1      753.65      779.40     60.31 o 
  -6  16  -1      822.11      784.50     59.73 o 
  -4  16  -1     1643.60     1577.46     88.74 o 
  -2  16  -1     2351.36     2281.70    152.19 o 
   0  16  -1     2102.91     2346.12    125.81 o 
   2  16  -1     1657.03     1775.16     97.20 o 
   4  16  -1     1880.82     1958.65    104.45 o 
   6  16  -1     1164.00     1206.56     74.53 o 
   8  16  -1      777.49      826.18     63.19 o 
  -7  17  -1     1357.95     1323.80     84.23 o 
  -5  17  -1     1503.38     1420.82     86.23 o 
  -3  17  -1     3052.98     2920.60    228.94 o 
  -1  17  -1     4321.81     4345.74    217.26 o 
   1  17  -1     3043.51     3210.11    163.10 o 
   3  17  -1     2231.95     2270.02    116.03 o 
   5  17  -1     2644.60     2793.50    137.87 o 
   7  17  -1     2230.07     2341.11     98.79 o 
  -4  18  -1      467.37      435.73     46.86 o 
  -2  18  -1     1725.65     1813.20    101.87 o 
   0  18  -1     1364.44     1451.44     84.93 o 
   2  18  -1      438.59      482.75     56.46 o 
   4  18  -1      604.94      650.23     56.45 o 
 -16   0   0     1788.04     2079.35    159.90 o 
 -14   0   0     5801.38     6288.94    402.78 o 
 -12   0   0      167.94      235.15     38.35 o 
 -10   0   0     3075.89     3401.66    244.15 o 
  -8   0   0    54413.84    60581.82   3837.13 o 
  -6   0   0    53085.46    55288.78   3506.96 o 
  -4   0   0     4535.20     4951.45    320.21 o 
  -2   0   0    77345.11    58468.86   3861.69 o 
   2   0   0    84042.49    58045.89   3857.89 o 
   4   0   0     4596.56     4670.14    318.87 o 
   6   0   0    52494.86    51603.20   3462.14 o 
   8   0   0    55493.80    57017.52   3820.29 o 
  10   0   0     3650.31     3889.71    243.82 o 
  12   0   0      203.70      210.61     37.24 o 
  14   0   0     5717.56     5754.24    401.08 o 
  16   0   0     2070.32     2301.38    164.93 o 
 -15   1   0     2987.60     3470.53    166.00 o 
 -13   1   0     1645.94     2146.19    100.07 o 
  -9   1   0    10000.87    11427.13    537.33 o 
  -7   1   0    47422.29    51671.69   2317.00 o 
  -5   1   0     5196.53     5474.27    227.97 o 
  -3   1   0     1518.15     1414.17     48.26 o 
  -1   1   0    50067.77    42163.06   2882.63 o 
   1   1   0    51357.21    41355.94   2605.10 o 
   3   1   0     1829.09     1535.13     69.57 o 
   5   1   0     4289.62     4553.74    186.37 o 
   7   1   0    46531.91    48778.81   2308.23 o 
   9   1   0    11265.61    11845.56    535.63 o 
  11   1   0       15.95       28.86     19.20 o 
  13   1   0     1464.36     1721.88     98.49 o 
  15   1   0     3002.38     3276.58    166.01 o 
 -16   2   0      867.07     1101.49     66.54 o 
 -14   2   0     1925.65     2207.02    106.79 o 
 -12   2   0      661.98      890.12     49.24 o 
  -8   2   0    12845.61    14090.79    645.66 o 
  -6   2   0     8260.13     8936.56    314.50 o 
  -4   2   0    13046.70    15408.97    470.41 o 
  -2   2   0     5547.43     5742.88    423.28 o 
   0   2   0    35269.61    37843.42   3331.43 o 
   2   2   0     6861.43     6696.32    212.10 o 
   4   2   0    11332.74    13355.60    469.02 o 
   6   2   0     7076.30     7649.68    313.74 o 
   8   2   0    12659.69    13934.53    643.74 o 
  10   2   0       85.94      107.53     18.39 o 
  12   2   0      480.24      581.22     68.01 o 
  14   2   0     1726.69     1945.13    105.81 o 
  16   2   0      864.57     1031.04     69.63 o 
 -15   3   0     1342.03     1528.46     83.26 o 
 -13   3   0      244.32      294.29     28.94 o 
 -11   3   0     1804.22     1973.45     92.69 o 
  -9   3   0     1601.41     1719.50     83.47 o 
  -7   3   0     7868.29     8786.39    328.12 o 
  -5   3   0      562.29      561.82     20.03 o 
  -3   3   0     6167.60     7398.33    346.43 o 
  -1   3   0    20602.82    19879.71   1636.56 o 
   1   3   0    21431.50    20265.93   1257.52 o 
   3   3   0     6583.55     7453.55    281.11 o 
   5   3   0      495.80      488.28     20.03 o 
   7   3   0     7634.02     8511.21    327.54 o 
   9   3   0     1543.62     1651.33     83.69 o 
  11   3   0     1691.78     1716.10     92.44 o 
  13   3   0      170.96      216.95     30.55 o 
  15   3   0     1363.04     1492.93     83.52 o 
 -16   4   0      185.20      234.04     36.70 o 
 -14   4   0     1003.23     1137.15     85.75 o 
 -12   4   0      686.51      922.36     51.77 o 
 -10   4   0      773.88      749.19     45.21 o 
  -8   4   0    10196.94    11111.67    427.37 o 
  -6   4   0    15354.63    17441.43    555.83 o 
  -4   4   0     1520.36     1590.39     72.20 o 
  -2   4   0    19372.83    20039.34    929.74 o 
   0   4   0    43111.98    51955.19   2071.38 o 
   2   4   0    19807.34    19907.57   1192.51 o 
   4   4   0     1461.59     1432.02     50.60 o 
   6   4   0    14926.73    16552.46    555.02 o 
   8   4   0    10637.37    11434.68    426.74 o 
  10   4   0      838.83      829.70     47.17 o 
  12   4   0      742.84      799.29     54.20 o 
  14   4   0     1034.73     1122.35     68.72 o 
  16   4   0      215.24      277.28     39.01 o 
 -15   5   0      291.13      317.48     35.80 o 
 -13   5   0      941.02     1081.85     60.25 o 
  -9   5   0     1540.84     1687.52     83.99 o 
  -7   5   0     5572.76     6354.12    236.67 o 
  -5   5   0     4462.48     4552.37    202.17 o 
  -3   5   0     6713.53     7287.44    357.14 o 
  -1   5   0     9889.74    11564.21    637.95 o 
   1   5   0     9814.28    10660.09    520.68 o 
   3   5   0     7620.91     7986.94    431.78 o 
   5   5   0     4121.37     4155.39    141.68 o 
   7   5   0     5701.67     6114.47    204.42 o 
   9   5   0     1630.48     1686.72     83.74 o 
  11   5   0       99.62      107.73     22.50 o 
  13   5   0      911.45      963.45     60.27 o 
  15   5   0      298.65      278.95     36.00 o 
 -14   6   0      286.07      347.31     47.41 o 
 -10   6   0     2975.80     3045.47    210.06 o 
  -8   6   0     2580.43     3006.01    119.53 o 
  -6   6   0     5460.36     6111.61    231.17 o 
  -4   6   0     3695.09     3962.25    188.36 o 
  -2   6   0    19165.24    20554.39    760.31 o 
   0   6   0      198.90      254.17     20.40 o 
   2   6   0    19388.49    19361.64    934.37 o 
   4   6   0     3821.07     3998.42    237.14 o 
   6   6   0     5459.74     6013.96    199.55 o 
   8   6   0     2696.40     2925.57    115.31 o 
  10   6   0     3211.47     3155.01    149.50 o 
  12   6   0      704.48      670.50     45.23 o 
  14   6   0      313.86      277.32     33.78 o 
 -15   7   0      560.91      537.39     69.99 o 
 -13   7   0      847.90      769.07     69.32 o 
 -11   7   0     1166.70     1143.82     91.74 o 
  -9   7   0    10728.05    11087.58    742.98 o 
  -7   7   0     8293.52     9393.56    359.25 o 
  -5   7   0    13145.36    14669.40    636.04 o 
  -3   7   0    18012.89    18951.68    906.16 o 
  -1   7   0    42904.71    43063.92   1566.00 o 
   1   7   0    43927.77    43269.30   2010.34 o 
   3   7   0    19175.05    20022.85   1213.46 o 
   5   7   0    12871.74    13134.54    445.40 o 
   7   7   0     8380.54     9512.71    326.20 o 
   9   7   0    11093.53    11467.39    431.63 o 
  11   7   0     1374.67     1266.20     67.81 o 
  13   7   0      820.44      735.96     52.06 o 
  15   7   0      559.52      545.30     47.94 o 
 -14   8   0     1346.79     1419.13    106.43 o 
 -10   8   0     1833.18     1893.14    153.88 o 
  -8   8   0     5344.18     5863.78    221.88 o 
  -6   8   0    11066.35    12329.95    532.13 o 
  -4   8   0     2035.06     1962.32     92.85 o 
  -2   8   0     9359.60     9087.80    302.35 o 
   0   8   0    16461.11    19292.37    900.34 o 
   2   8   0    10784.16    10421.91    447.05 o 
   4   8   0     1646.35     1665.05    130.55 o 
   6   8   0     9920.12    10892.06    372.53 o 
   8   8   0     5465.49     5695.41    221.26 o 
  10   8   0     2299.50     2398.08    111.12 o 
  12   8   0      902.10      898.46     56.45 o 
  14   8   0     1270.46     1271.04     76.93 o 
 -13   9   0     2328.82     2372.26    155.64 o 
  -9   9   0     1257.42     1420.56    123.17 o 
  -7   9   0     5646.25     6342.81    280.76 o 
  -5   9   0    10045.90    10992.87    471.80 o 
  -3   9   0     1086.56     1146.02     48.07 o 
  -1   9   0     7665.54     7823.83    398.54 o 
   1   9   0     8668.82     9135.38    399.28 o 
   5   9   0     8279.63     9122.74    470.76 o 
   7   9   0     5062.22     5665.82    262.60 o 
   9   9   0     1585.21     1653.60     80.81 o 
  11   9   0       57.18       55.52     22.89 o 
  13   9   0     2012.78     2040.40    110.74 o 
 -14  10   0      842.77      895.51     81.18 o 
 -12  10   0     1294.55     1280.17     92.05 o 
 -10  10   0     1024.99     1134.59     96.79 o 
  -8  10   0     2092.88     2365.16     96.84 o 
  -6  10   0     7437.51     7986.40    428.61 o 
  -4  10   0     4121.17     4325.85    157.17 o 
  -2  10   0     8660.57     8942.76    345.54 o 
   0  10   0     6166.45     6578.44    311.65 o 
   2  10   0    10076.40    10333.21    446.70 o 
   4  10   0     3485.70     3626.63    193.89 o 
   6  10   0     6804.67     7280.08    289.26 o 
   8  10   0     2136.52     2467.37    137.44 o 
  10  10   0     1305.84     1350.98     70.62 o 
  12  10   0     1024.94     1045.11     66.85 o 
  14  10   0      766.63      787.04     61.28 o 
 -13  11   0      947.10      996.00     87.54 o 
 -11  11   0     1333.71     1413.34    115.02 o 
  -9  11   0     5195.77     5865.84    315.63 o 
  -7  11   0     8037.07     8807.47    411.93 o 
  -5  11   0    10640.02    10997.58    507.81 o 
  -3  11   0    11463.77    11581.18    570.99 o 
  -1  11   0    17872.14    18394.29    898.24 o 
   1  11   0    18526.94    20030.75    898.64 o 
   3  11   0    11631.95    11815.78    549.03 o 
   5  11   0    10083.44    10610.01    507.23 o 
   7  11   0     8128.97     8634.26    410.02 o 
   9  11   0     5738.21     6221.99    286.80 o 
  11  11   0     1471.60     1551.29    102.99 o 
  13  11   0      928.34      952.20     63.70 o 
 -12  12   0     1172.49     1328.46    106.32 o 
 -10  12   0     1612.94     1586.10    126.84 o 
  -8  12   0     2594.68     2805.33    149.42 o 
  -6  12   0     4817.33     5003.53    339.43 o 
  -4  12   0     7240.25     7338.43    360.51 o 
  -2  12   0     9996.31    10193.49    501.57 o 
   0  12   0     9434.57    10847.95    511.19 o 
   2  12   0    10613.36    11112.64    502.19 o 
   4  12   0     7659.75     7872.86    360.68 o 
   6  12   0     4888.29     5152.69    197.82 o 
   8  12   0     2818.73     3189.46    158.48 o 
  10  12   0     1713.96     1887.36    132.59 o 
  12  12   0     1167.17     1298.27    111.64 o 
 -11  13   0      762.71      861.25     81.35 o 
  -9  13   0      158.79      183.68     40.72 o 
  -7  13   0       80.32       52.57     23.49 o 
  -5  13   0     1032.51     1012.56     61.46 o 
  -3  13   0     1273.94     1293.20     70.82 o 
  -1  13   0       54.78       35.64     21.92 o 
   1  13   0      135.16      126.45     23.59 o 
   3  13   0     1173.95     1202.56     71.28 o 
   5  13   0      887.80      942.67     61.10 o 
   7  13   0       35.24       26.70     18.88 o 
   9  13   0      112.23      118.52     41.29 o 
  11  13   0      684.96      885.89     92.68 o 
 -10  14   0      223.05      176.22     43.58 o 
  -8  14   0      496.43      482.47     44.53 o 
  -6  14   0      236.35      218.13     28.88 o 
  -4  14   0      407.59      362.36     35.17 o 
  -2  14   0      249.21      276.82     31.11 o 
   0  14   0     1174.32     1446.37     81.68 o 
   2  14   0      189.96      216.84     29.34 o 
   4  14   0      326.95      307.21     33.45 o 
   6  14   0      139.77      126.40     22.24 o 
   8  14   0      495.27      469.01     45.72 o 
  10  14   0      157.70      193.62     55.48 o 
  -7  15   0      121.91      104.72     28.59 o 
  -5  15   0      650.33      622.33     53.23 o 
  -3  15   0     1323.11     1375.93     79.85 o 
  -1  15   0      123.16      153.88     29.77 o 
   1  15   0      137.02      162.92     28.65 o 
   3  15   0     1303.08     1384.44     80.22 o 
   5  15   0      709.52      760.36     54.53 o 
   7  15   0      102.97       91.84     23.56 o 
   9  15   0       79.27       39.06     46.60 o 
  -8  16   0      109.89       79.27     40.28 o 
  -6  16   0      537.30      505.65     46.08 o 
  -4  16   0     2100.79     2114.18    118.29 o 
  -2  16   0      899.22      886.17     70.84 o 
   0  16   0       14.37       15.58     30.07 o 
   2  16   0      861.80      946.21     63.20 o 
   4  16   0     2144.01     2340.62    119.74 o 
   6  16   0      471.67      497.87     40.42 o 
   8  16   0      107.33      100.24     30.92 o 
  -7  17   0      710.28      710.23     73.45 o 
  -5  17   0      215.01      191.51     35.07 o 
  -3  17   0       62.95       33.15     32.90 o 
  -1  17   0      871.08     1044.80     72.47 o 
   1  17   0      941.89     1087.20     69.80 o 
   3  17   0      105.20       81.44     31.53 o 
   5  17   0      145.43      171.20     36.70 o 
   7  17   0      692.51      674.65     57.21 o 
  -4  18   0      604.55      525.69     53.89 o 
  -2  18   0     1792.23     1831.40    110.36 o 
   0  18   0     3655.86     4664.96    232.23 o 
   2  18   0     1881.78     2131.69    112.79 o 
   4  18   0      604.36      641.54     56.66 o 
  -1  19   0     2160.93     2659.61    146.39 o 
   1  19   0     2304.03     2837.82    145.84 o 
 -15   1   1       53.27      186.11     31.95 o 
 -13   1   1      578.00     1003.69     57.00 o 
 -11   1   1     4784.15     4568.09    223.57 o 
  -9   1   1     4254.91     4216.74    201.21 o 
  -7   1   1     3757.72     3760.09    181.32 o 
  -5   1   1    15179.34    15297.14    726.50 o 
  -3   1   1    49817.96    46098.91   1753.86 o 
  -1   1   1     4442.35     5595.15    273.21 o 
   1   1   1     5050.27     5660.97    197.59 o 
   3   1   1    34055.00    35067.07   1127.97 o 
   5   1   1    24983.71    24987.08   1115.54 o 
   7   1   1     6102.31     6364.53    276.19 o 
   9   1   1     2280.28     2283.44    111.00 o 
  11   1   1     3521.08     3593.97    170.13 o 
  13   1   1     1451.46     1625.40    120.89 o 
  15   1   1      234.28      247.34     35.93 o 
 -16   2   1      397.64      430.08     43.43 o 
 -14   2   1       56.14      234.64     44.43 o 
 -12   2   1     1194.31     1221.47     68.53 o 
 -10   2   1     4852.01     4863.67    230.27 o 
  -8   2   1     2297.81     2407.82    110.61 o 
  -6   2   1     1533.46     1596.46    126.06 o 
  -4   2   1    23989.03    24596.90    947.53 o 
  -2   2   1    40033.86    42222.70   1885.13 o 
   0   2   1    25054.14    25261.44   1162.62 o 
   2   2   1    10289.44    11152.66    373.49 o 
   4   2   1    25810.20    26960.68   1006.16 o 
   6   2   1    12116.19    12408.42    431.38 o 
   8   2   1      463.25      444.68     41.85 o 
  10   2   1      767.90      868.71     53.49 o 
  12   2   1     2548.73     2672.82    147.45 o 
  14   2   1      718.36      821.37     54.47 o 
  16   2   1        5.64       11.11     35.17 o 
 -15   3   1      667.59      728.67     53.36 o 
 -13   3   1       21.37       87.53     24.97 o 
 -11   3   1     5141.59     5284.12    255.66 o 
  -9   3   1    11583.61    11596.48    512.19 o 
  -7   3   1     2049.29     1857.55     79.34 o 
  -5   3   1     3292.17     3426.22    148.63 o 
  -3   3   1    23729.13    23397.90   1423.37 o 
  -1   3   1    25000.75    26598.24   1078.24 o 
   1   3   1     7146.32     8451.93    570.37 o 
   3   3   1     6649.96     6666.26    222.05 o 
   5   3   1    18058.56    18773.32    692.55 o 
   9   3   1     2529.04     2818.32    144.57 o 
  11   3   1     2973.09     3240.78    224.58 o 
  13   3   1     1371.39     1462.39     83.65 o 
  15   3   1       43.82       12.90     32.45 o 
 -16   4   1      892.16      892.08     57.54 o 
 -14   4   1      240.13      288.04     31.99 o 
 -12   4   1     1818.34     1906.05    100.21 o 
 -10   4   1    10524.99    10523.16    481.21 o 
  -8   4   1     7741.64     8026.07    278.12 o 
  -4   4   1    13942.73    13617.51    967.35 o 
  -2   4   1    38783.14    38256.89   2095.68 o 
   0   4   1     8140.55     8102.99    479.20 o 
   2   4   1     3576.77     4424.28    312.22 o 
   4   4   1    13192.34    12956.99    481.71 o 
   6   4   1     6395.70     6034.64    209.78 o 
   8   4   1      342.67      389.81     33.76 o 
  10   4   1     2501.24     2750.02    142.86 o 
  12   4   1     3113.16     3332.25    158.60 o 
  14   4   1      478.18      456.18     41.57 o 
  16   4   1       52.63       42.77     34.84 o 
 -15   5   1      297.59      326.96     53.24 o 
 -13   5   1      704.06      834.22     81.57 o 
 -11   5   1     7541.35     7327.81    509.98 o 
  -9   5   1    13123.59    12389.82    785.88 o 
  -7   5   1     2073.70     1996.49     95.63 o 
  -5   5   1    24553.56    25058.19   1210.81 o 
  -3   5   1    73179.27    70724.98   3259.54 o 
  -1   5   1    53982.98    49844.11   1600.00 o 
   1   5   1    11376.56    11182.32    760.77 o 
   3   5   1    40134.94    39236.65   1863.28 o 
   5   5   1    58192.16    55216.75   2061.53 o 
   7   5   1    10298.43    10240.96    366.78 o 
   9   5   1     1175.78     1188.64     66.11 o 
  11   5   1     5345.03     5397.32    251.32 o 
  13   5   1     3925.84     3877.08    178.63 o 
  15   5   1      210.89      217.36     35.17 o 
 -14   6   1      177.48      196.20     43.87 o 
 -12   6   1     3335.51     3262.20    240.41 o 
 -10   6   1    12068.44    11341.96    747.07 o 
  -8   6   1     7896.42     8098.97    371.22 o 
  -6   6   1     7836.93     7657.43    385.91 o 
  -4   6   1    40317.93    40739.19   1890.89 o 
  -2   6   1    64972.67    60133.22   2681.83 o 
   0   6   1    19860.97    22039.32    797.27 o 
   2   6   1    18461.60    17954.72    702.41 o 
   4   6   1    50352.07    48064.58   1807.00 o 
   6   6   1    29810.42    29148.66   1067.56 o 
   8   6   1     3277.48     3133.77    118.13 o 
  10   6   1     3790.31     3893.28    185.48 o 
  12   6   1     6729.10     6412.37    298.97 o 
  14   6   1     1396.80     1313.48     72.77 o 
 -15   7   1      123.12      127.36     44.69 o 
 -13   7   1      166.40      293.93     44.17 o 
 -11   7   1     3241.46     2971.26    206.23 o 
  -9   7   1     5978.17     5871.10    379.65 o 
  -7   7   1     1511.18     1449.77     64.56 o 
  -5   7   1     3175.14     3252.15    222.74 o 
  -3   7   1    21049.14    21786.68    818.14 o 
  -1   7   1     6740.55     6109.13    226.84 o 
   1   7   1      957.61      854.48     47.10 o 
   3   7   1     8138.01     8393.87    568.52 o 
   5   7   1    12133.28    11752.89    431.68 o 
   7   7   1     1944.53     1909.12     73.57 o 
   9   7   1      580.85      596.95     32.42 o 
  11   7   1     1904.05     1831.14     95.08 o 
  13   7   1     1039.27     1089.94     64.45 o 
  15   7   1       59.77      138.88     47.78 o 
 -14   8   1      234.21      454.93     61.02 o 
 -12   8   1      658.99      740.56     60.93 o 
 -10   8   1     1869.87     1881.32    124.07 o 
  -6   8   1     2351.54     2272.79    137.23 o 
  -4   8   1     2926.07     2801.28    104.68 o 
  -2   8   1     4076.44     4158.57    133.74 o 
   0   8   1       90.39       82.26      9.14 o 
   2   8   1      648.40      725.85     44.47 o 
   6   8   1       11.12       36.16     24.69 o 
   8   8   1      510.54      506.81     29.69 o 
  10   8   1      102.21      102.25     22.92 o 
  12   8   1      110.25      112.59     28.60 o 
  14   8   1      101.12      176.41     43.64 o 
 -11   9   1      372.20      378.56     49.32 o 
  -9   9   1     1096.38     1079.56     61.63 o 
  -7   9   1     1103.00     1070.09     78.58 o 
  -5   9   1      291.69      308.08     19.27 o 
  -3   9   1      697.28      654.87     36.39 o 
  -1   9   1     2134.33     2314.09    113.96 o 
   1   9   1      451.06      421.29     32.26 o 
   3   9   1     1671.35     1589.81     77.85 o 
   5   9   1     1605.05     1544.11     77.68 o 
   7   9   1     1590.35     1553.71     81.63 o 
   9   9   1      202.58      174.45     17.58 o 
  11   9   1      201.00      226.69     30.37 o 
  13   9   1      114.30      132.81     32.43 o 
 -14  10   1      113.63      204.87     51.19 o 
 -12  10   1       54.15      145.00     36.84 o 
 -10  10   1      654.61      647.64     64.81 o 
  -8  10   1     3191.23     3169.98    127.50 o 
  -6  10   1     1535.63     1505.85     82.94 o 
  -4  10   1     2114.29     2102.90     87.80 o 
  -2  10   1     5480.06     5429.71    235.60 o 
   0  10   1     8536.24     9666.13    360.16 o 
   2  10   1     4751.22     4690.73    226.42 o 
   4  10   1     1203.55     1190.20     87.76 o 
   6  10   1     2486.44     2520.19    115.63 o 
   8  10   1     1539.59     1531.41     77.29 o 
  10  10   1     1488.27     1476.44     80.27 o 
  12  10   1      309.44      283.91     34.68 o 
  14  10   1      173.89      191.54     49.94 o 
 -13  11   1       78.21      215.36     48.71 o 
 -11  11   1      227.27      251.31     42.09 o 
  -9  11   1     1755.79     1848.87    132.51 o 
  -5  11   1      617.94      574.08     46.11 o 
  -3  11   1      267.32      252.06     33.05 o 
  -1  11   1     4871.34     4616.08    276.73 o 
   1  11   1     1022.39     1332.73    100.76 o 
   3  11   1     2903.92     2856.40    139.08 o 
   5  11   1       46.51       49.75     24.50 o 
   7  11   1     1396.07     1326.21     68.38 o 
   9  11   1      415.97      427.54     58.47 o 
  11  11   1      508.54      473.47     66.25 o 
  13  11   1       59.30       85.47     32.82 o 
 -12  12   1     1490.74     1686.32    133.40 o 
 -10  12   1     1577.62     1614.96    124.73 o 
  -8  12   1      877.84      859.55     71.35 o 
  -6  12   1     1678.36     2052.37    146.70 o 
  -4  12   1    11203.53    11695.30    808.24 o 
  -2  12   1     7038.62     6750.62    488.58 o 
   0  12   1     2871.00     3042.57    148.88 o 
   2  12   1     5583.80     5602.34    282.04 o 
   4  12   1     9627.26     9432.78    630.32 o 
   6  12   1     4282.06     4271.73    194.91 o 
   8  12   1     1006.76      958.50     56.50 o 
  10  12   1     1381.24     1543.08    124.06 o 
  12  12   1      921.39     1004.22     97.96 o 
 -11  13   1     1881.25     1948.30    151.07 o 
  -9  13   1     1886.41     1804.92    133.21 o 
  -7  13   1     1064.15     1110.74     92.94 o 
  -5  13   1     6989.41     7017.19    498.08 o 
  -3  13   1     9080.63     8155.55    751.60 o 
  -1  13   1     5885.15     5703.80    520.48 o 
   1  13   1     2816.90     3005.61    248.00 o 
   3  13   1     8890.81     8730.73    418.45 o 
   5  13   1     6791.73     6707.54    432.73 o 
   7  13   1     2863.26     2801.78    128.48 o 
   9  13   1     1016.74     1022.37     87.68 o 
  11  13   1     1637.33     1789.04    142.98 o 
 -10  14   1      872.80      780.26     79.73 o 
  -8  14   1     2218.31     2296.06    154.28 o 
  -6  14   1      580.45      572.82     62.45 o 
  -4  14   1     2580.66     2598.13    205.02 o 
  -2  14   1     3312.15     3101.78    162.12 o 
   0  14   1     1912.66     2000.27     94.34 o 
   2  14   1     1583.26     1633.02     98.16 o 
   4  14   1     2656.28     2568.00    191.12 o 
   6  14   1     1182.33     1166.18     62.45 o 
   8  14   1       99.45       90.53     25.95 o 
  10  14   1      770.82      874.44     89.68 o 
  -9  15   1     1308.90     1270.35     98.84 o 
  -5  15   1      306.33      258.89     45.06 o 
  -3  15   1      659.44      619.85     65.59 o 
  -1  15   1     1814.73     1637.23    117.47 o 
   1  15   1      337.94      400.16     58.96 o 
   5  15   1      177.34      151.28     38.49 o 
   7  15   1      285.63      242.23     32.85 o 
   9  15   1      218.44      238.30     57.50 o 
  -8  16   1      870.51      803.69     80.72 o 
  -6  16   1     1168.35     1172.89    102.57 o 
  -4  16   1     1758.49     1874.98    149.16 o 
  -2  16   1     1701.06     1698.51    136.21 o 
   0  16   1     2284.88     2537.75    179.90 o 
   2  16   1     2273.45     2215.73    169.70 o 
   4  16   1     1600.68     1439.67    125.73 o 
   6  16   1      897.15      825.10     59.51 o 
   8  16   1      784.43      859.08     59.81 o 
  -7  17   1     2074.42     2043.62    169.15 o 
  -5  17   1     2500.41     2357.01    193.75 o 
  -3  17   1     2068.84     1930.44    162.30 o 
   1  17   1     4281.24     4514.00    312.45 o 
   3  17   1     3077.52     3000.05    217.58 o 
   5  17   1     1536.06     1415.27    122.28 o 
   7  17   1     1429.52     1422.58     83.08 o 
  -4  18   1      594.52      554.84     78.48 o 
  -2  18   1      395.90      328.50     58.98 o 
   0  18   1     1287.88     1347.80    124.84 o 
   2  18   1     1734.96     1701.98    146.20 o 
   4  18   1      468.73      438.61     67.36 o 
 -16   0   2      383.90      402.54     63.41 o 
 -14   0   2     2942.09     2859.79    208.79 o 
 -12   0   2     7551.22     7143.98    474.99 o 
 -10   0   2     1021.32     1068.75     92.00 o 
  -8   0   2    11032.73    10530.09    765.62 o 
  -6   0   2    52339.26    49327.93   3222.49 o 
  -4   0   2    65539.51    66016.13   4060.20 o 
  -2   0   2    44504.08    46682.41   2190.13 o 
   0   0   2   117400.02    90202.88   5865.27 o 
   2   0   2   169345.77   123865.91   5599.42 o 
   4   0   2    31551.08    30715.18   1404.92 o 
   6   0   2     8205.90     8407.31    583.97 o 
   8   0   2    16375.59    16647.31   1056.73 o 
  10   0   2    22310.56    22268.50   1442.74 o 
  12   0   2     2110.07     2044.36    140.03 o 
  14   0   2      310.52      231.41     47.38 o 
  16   0   2     1251.34     1337.56    111.22 o 
 -15   1   2      221.77      224.19     34.91 o 
 -13   1   2     7067.75     7497.87    338.57 o 
 -11   1   2     7134.15     7117.16    317.33 o 
  -7   1   2    10102.15     9875.13    489.67 o 
  -5   1   2    61011.46    55562.36   2544.22 o 
  -3   1   2    12924.08    12722.76    399.94 o 
  -1   1   2      788.08     1100.38     60.08 o 
   1   1   2    26228.37    25967.43    874.73 o 
   3   1   2    66035.39    62181.60   1994.46 o 
   5   1   2     4693.24     4800.95    187.47 o 
   7   1   2     2438.01     2707.77    138.28 o 
   9   1   2    13458.07    13924.44    621.45 o 
  11   1   2     4302.21     4326.01    189.72 o 
  13   1   2      268.92      261.63     33.03 o 
  15   1   2      172.56      179.05     36.23 o 
 -16   2   2       11.80       36.64     32.66 o 
 -14   2   2     1628.21     1782.58     94.54 o 
 -12   2   2     7863.38     7865.53    352.01 o 
  -6   2   2    30187.29    30015.08   1355.91 o 
  -4   2   2    31454.43    29892.62   1083.56 o 
  -2   2   2     3595.14     4589.69    187.40 o 
   2   2   2    40539.84    39722.21   1128.05 o 
   4   2   2     3608.03     3541.28    104.86 o 
   6   2   2     9129.77     9847.03    467.04 o 
   8   2   2      381.70      385.96     31.33 o 
  10   2   2     5390.03     5513.65    243.87 o 
  12   2   2       33.65       27.51     23.10 o 
  14   2   2      623.13      638.70     53.87 o 
 -15   3   2       94.01      107.61     32.66 o 
 -13   3   2     2947.62     3121.94    147.34 o 
 -11   3   2     2191.11     2409.61    178.83 o 
  -9   3   2      332.73      292.05     24.91 o 
  -7   3   2     2249.35     2240.22     99.91 o 
  -5   3   2    18170.29    17762.02    815.80 o 
  -3   3   2     3863.95     3786.88    119.58 o 
  -1   3   2     3929.28     4596.85    174.88 o 
   1   3   2    11107.57    11322.47    425.76 o 
   3   3   2    13189.74    13219.36    386.22 o 
   5   3   2       74.06       92.16      8.08 o 
   7   3   2      733.05      793.83     48.83 o 
   9   3   2     1386.98     1382.13     71.38 o 
  11   3   2      993.92      935.40     55.82 o 
  13   3   2      594.96      583.03     47.73 o 
  15   3   2       13.80       61.76     32.87 o 
 -16   4   2       48.97       62.27     48.83 o 
 -14   4   2       57.81       80.92     27.62 o 
 -12   4   2     2054.93     2240.24    108.71 o 
 -10   4   2     3189.19     3029.79    149.42 o 
  -8   4   2      867.75      889.38     48.84 o 
  -6   4   2     4586.92     4586.50    220.09 o 
  -4   4   2    16154.68    17138.15    779.86 o 
  -2   4   2    10718.71    11307.94    430.78 o 
   0   4   2     3900.41     4182.67    158.91 o 
   2   4   2    17344.17    17915.61    584.45 o 
   4   4   2    16531.92    16615.69    547.11 o 
   6   4   2     2300.96     2390.60     93.52 o 
   8   4   2     2567.98     2600.11     99.30 o 
  10   4   2     4343.04     4341.54    193.82 o 
  12   4   2     1181.88     1102.52     61.82 o 
  14   4   2       16.24       18.28     30.51 o 
 -15   5   2      177.41      202.52     51.25 o 
 -11   5   2     2667.49     2483.22    175.84 o 
  -9   5   2     1795.49     1739.58     82.80 o 
  -7   5   2      305.82      346.07     22.50 o 
  -5   5   2     5271.80     5524.35    224.31 o 
  -3   5   2    16114.57    17090.86    639.79 o 
  -1   5   2     1160.09     1342.36     58.89 o 
   1   5   2     1703.93     1750.62     72.10 o 
   3   5   2     9224.07     9429.48    357.66 o 
   5   5   2     8389.76     8562.42    269.93 o 
   7   5   2      389.47      386.39     24.10 o 
   9   5   2     1838.30     1855.68     91.21 o 
  11   5   2     1322.24     1313.51     68.47 o 
  13   5   2      194.47      181.66     29.56 o 
  15   5   2      192.21      204.71     36.56 o 
 -14   6   2     1053.26     1141.92     93.26 o 
  -8   6   2     4129.24     4219.60    208.65 o 
  -6   6   2     7712.87     7782.69    296.39 o 
  -4   6   2     1821.47     2129.28     80.39 o 
  -2   6   2     1620.69     1570.14     60.98 o 
   0   6   2    12614.03    13112.24    498.45 o 
   2   6   2     3909.29     3908.11    144.28 o 
   4   6   2     3129.93     3018.93    115.04 o 
   6   6   2      507.11      479.26     26.56 o 
   8   6   2     5112.38     5025.45    197.62 o 
  10   6   2      542.66      531.80     37.36 o 
  12   6   2      749.47      756.83     52.83 o 
  14   6   2      210.49      206.97     36.01 o 
 -15   7   2     1162.72     1026.25    101.28 o 
 -13   7   2     1178.79     1127.98     90.68 o 
 -11   7   2      520.44      526.25     50.27 o 
  -9   7   2     1375.56     1359.11     76.94 o 
  -7   7   2    17848.21    18136.65    700.99 o 
  -5   7   2     9357.64     9783.07    455.28 o 
  -3   7   2     4056.68     4214.81    156.58 o 
  -1   7   2    22454.19    23262.23    924.32 o 
   1   7   2    49125.78    50996.71   1855.37 o 
   3   7   2    10937.94    11052.36    485.37 o 
   5   7   2     3808.99     3646.43    171.33 o 
   7   7   2     9386.45     9545.27    374.23 o 
   9   7   2     7169.06     6810.72    258.95 o 
  11   7   2     1927.88     1861.18     95.69 o 
  13   7   2      429.18      408.15     41.19 o 
 -14   8   2     1983.66     1885.47    149.20 o 
 -12   8   2     1437.48     1384.05    101.58 o 
  -8   8   2     4818.92     4826.36    199.71 o 
  -6   8   2    11521.07    11658.62    537.26 o 
  -4   8   2     7155.20     7307.77    267.80 o 
  -2   8   2     3442.23     3508.63    124.90 o 
   0   8   2    16357.60    17169.11    664.64 o 
   2   8   2     9924.19     9539.95    430.71 o 
   4   8   2     6667.86     6532.65    233.73 o 
   6   8   2     1684.59     1668.98     89.24 o 
   8   8   2     7697.76     7559.88    296.71 o 
  10   8   2     1163.48     1122.28     62.67 o 
  12   8   2      551.12      536.13     43.77 o 
  14   8   2      285.48      248.64     37.05 o 
 -13   9   2     1657.31     1777.25    129.18 o 
 -11   9   2     3454.53     3241.34    147.34 o 
  -7   9   2     6279.26     6503.45    255.55 o 
  -5   9   2     8539.13     8705.49    315.25 o 
  -3   9   2    11750.25    11487.79    410.96 o 
  -1   9   2      504.40      508.18     31.16 o 
   1   9   2     6926.41     6937.90    344.58 o 
   3   9   2     5995.26     5781.19    330.35 o 
   5   9   2     2522.00     2317.70    134.30 o 
   7   9   2     1727.78     1841.14    101.86 o 
   9   9   2     2057.65     1993.58     85.32 o 
  11   9   2      589.49      556.01     43.83 o 
  13   9   2       44.28       12.99     30.85 o 
 -14  10   2     1193.39     1148.25     73.69 o 
 -12  10   2     1702.33     1588.09     82.61 o 
 -10  10   2     1972.00     1828.45     84.17 o 
  -8  10   2     1819.80     1829.65     80.27 o 
  -6  10   2     7390.42     7498.76    360.02 o 
  -4  10   2     8012.02     7717.48    338.39 o 
  -2  10   2     2887.02     2730.09    131.34 o 
   0  10   2     7622.12     7662.90    385.08 o 
   2  10   2     8199.36     7899.24    362.63 o 
   6  10   2      449.46      409.00     35.22 o 
   8  10   2     2864.34     2850.95    152.17 o 
  10  10   2      949.46      974.74     89.02 o 
  12  10   2      284.09      268.66     34.03 o 
 -13  11   2     1112.28     1003.85     97.29 o 
 -11  11   2      964.99      913.15     81.24 o 
  -9  11   2     2202.85     2242.40     95.79 o 
  -7  11   2    10137.43    10474.00    509.64 o 
  -5  11   2     6999.92     6803.92    326.43 o 
  -3  11   2     5051.52     4823.46    234.36 o 
  -1  11   2    11406.85    11440.05    583.36 o 
   1  11   2    18930.84    19641.29    899.93 o 
   3  11   2     9065.75     8325.37    401.15 o 
   5  11   2     6434.20     6182.75    292.44 o 
   7  11   2     8256.80     8458.83    396.43 o 
   9  11   2     4110.31     4097.26    205.21 o 
  11  11   2     1211.24     1339.66    107.46 o 
 -12  12   2      575.20      590.51     68.27 o 
 -10  12   2     1046.22      981.07     87.86 o 
  -8  12   2     2724.83     2790.85    144.65 o 
  -6  12   2     5038.93     4959.34    369.67 o 
  -4  12   2     4345.32     4384.88    323.54 o 
  -2  12   2     7570.29     7280.04    519.64 o 
   0  12   2    11855.56    12055.92    826.32 o 
   2  12   2     6067.88     5714.20    383.98 o 
   4  12   2     2775.07     2660.22    189.81 o 
   6  12   2     3464.75     3436.05    169.30 o 
   8  12   2     3298.36     3365.78    167.06 o 
  10  12   2      894.32      976.85     92.11 o 
  12  12   2      509.59      574.17     82.26 o 
 -11  13   2      600.30      640.56     69.00 o 
  -9  13   2     1435.27     1411.67    103.86 o 
  -7  13   2      521.57      521.56     56.23 o 
  -5  13   2      167.24      144.69     35.14 o 
  -3  13   2      880.95      825.83     72.58 o 
  -1  13   2     1408.81     1382.96    105.09 o 
   1  13   2      292.33      330.23     47.64 o 
   3  13   2       79.61      103.14     33.37 o 
   5  13   2      533.21      508.26     42.89 o 
   7  13   2      437.03      455.84     40.30 o 
   9  13   2       90.27       90.28     26.30 o 
  11  13   2       29.72       25.07     51.90 o 
 -10  14   2      583.28      570.21     69.67 o 
  -8  14   2     1168.21     1173.65     89.88 o 
  -6  14   2      235.23      227.92     40.63 o 
  -4  14   2      193.19      194.12     40.11 o 
  -2  14   2     1392.10     1402.09    107.19 o 
   0  14   2      861.14      789.23     70.55 o 
   2  14   2      603.90      598.64     70.80 o 
   4  14   2      124.93      144.22     35.90 o 
   6  14   2      275.92      282.87     32.07 o 
   8  14   2       59.34       63.57     27.32 o 
  10  14   2      238.92      237.50     54.36 o 
  -9  15   2      543.52      477.34     62.57 o 
  -7  15   2      100.02      103.16     38.71 o 
  -5  15   2      432.20      439.84     63.16 o 
  -3  15   2      459.58      462.96     65.87 o 
  -1  15   2     1391.37     1371.11    114.19 o 
   1  15   2       21.84       44.24     36.23 o 
   3  15   2      234.57      235.19     45.92 o 
   5  15   2      712.10      676.73     50.96 o 
   7  15   2      376.60      380.41     39.90 o 
   9  15   2       65.02      108.93     54.58 o 
  -8  16   2       88.45       50.99     41.70 o 
  -6  16   2      451.71      415.32     60.96 o 
  -4  16   2     1295.57     1225.66    103.19 o 
  -2  16   2     1515.97     1396.15    123.93 o 
   0  16   2      426.88      323.77     54.13 o 
   2  16   2      427.01      396.11     62.08 o 
   4  16   2      844.57      763.02     82.60 o 
   6  16   2     1108.49     1086.32     71.26 o 
   8  16   2      177.87      173.48     46.36 o 
  -7  17   2      257.05      255.51     49.38 o 
  -5  17   2     1222.46     1248.59    109.69 o 
  -3  17   2      197.00      148.36     46.77 o 
  -1  17   2      110.63       83.65     48.79 o 
   1  17   2      653.56      639.89     76.42 o 
   3  17   2      926.95      837.43     85.34 o 
   5  17   2       33.34      -20.67     30.70 o 
  -4  18   2     1358.39     1274.95    116.86 o 
  -2  18   2      534.76      500.61     72.41 o 
   0  18   2     1455.97     1328.13    127.52 o 
   2  18   2     2908.43     2813.55    218.45 o 
   4  18   2     1182.93      926.64    100.87 o 
 -15   1   3      123.61      101.20     33.21 o 
 -13   1   3       72.68       86.34     26.12 o 
 -11   1   3     2029.96     1970.77    106.82 o 
  -9   1   3     3851.11     3502.55    168.08 o 
  -7   1   3     2202.01     2078.93     88.35 o 
  -5   1   3     7780.91     8030.01    270.07 o 
  -3   1   3    11985.14    12746.98    462.60 o 
  -1   1   3    14387.27    15618.59    735.63 o 
   1   1   3     4919.11     4981.72    198.81 o 
   3   1   3     9824.59    10193.35    345.00 o 
   5   1   3    10670.47    10852.46    344.89 o 
   7   1   3     5613.34     5695.95    265.12 o 
   9   1   3     2237.43     2226.54    103.40 o 
  11   1   3      764.99      776.40     48.71 o 
  13   1   3      824.28      835.37     57.36 o 
  15   1   3      303.25      292.90     40.97 o 
 -16   2   3      581.09      599.93     52.38 o 
 -14   2   3      684.96      698.93     51.05 o 
 -12   2   3      124.27      136.63     27.31 o 
 -10   2   3     1259.46     1186.40     72.86 o 
  -8   2   3     8991.55     8973.67    342.44 o 
  -6   2   3     1860.04     1775.58     59.14 o 
  -4   2   3     2899.97     3072.50    117.20 o 
  -2   2   3    22513.84    23658.19    890.07 o 
   0   2   3    19694.31    19831.09    906.17 o 
   2   2   3     3862.63     3895.18    148.91 o 
   4   2   3     2795.67     2829.73     98.95 o 
   6   2   3     9912.18     9846.75    369.17 o 
   8   2   3     2859.59     2741.73    126.15 o 
  10   2   3      382.33      350.46     34.55 o 
  12   2   3      734.30      680.89     50.43 o 
  14   2   3      640.41      572.69     47.98 o 
 -15   3   3     2240.63     2299.87    115.47 o 
 -13   3   3      949.42      955.36     66.40 o 
 -11   3   3      719.52      760.03     52.37 o 
  -9   3   3    10270.17     9995.30    466.20 o 
  -7   3   3    13492.08    12816.39    788.72 o 
  -5   3   3     2037.41     1986.53     71.28 o 
  -3   3   3     2951.85     2933.25    102.40 o 
  -1   3   3    25970.54    26846.70    981.83 o 
   1   3   3    15500.75    15714.43    492.95 o 
   3   3   3      980.92     1026.74     31.55 o 
   5   3   3     4136.06     4272.41    147.99 o 
   7   3   3     6065.22     5995.00    254.42 o 
   9   3   3      848.67      815.11     44.42 o 
  11   3   3      766.16      741.74     50.80 o 
  13   3   3      482.06      473.58     44.11 o 
  15   3   3      289.86      280.46     39.23 o 
 -14   4   3     2117.83     2044.81    139.25 o 
 -12   4   3      343.49      390.36     52.72 o 
 -10   4   3     4737.57     4590.33    313.29 o 
  -8   4   3    15516.58    15304.80    712.80 o 
  -6   4   3    16932.91    16897.98    514.78 o 
  -4   4   3      591.29      603.61     22.92 o 
  -2   4   3    17071.32    16913.72    645.44 o 
   0   4   3    29096.82    28874.91   1049.52 o 
   2   4   3     6710.96     6770.48    222.72 o 
   4   4   3     1520.85     1669.62     51.33 o 
   6   4   3     3622.83     3504.23    118.66 o 
   8   4   3     5825.26     5661.39    238.82 o 
  10   4   3      179.84      184.55     24.41 o 
  12   4   3      475.74      434.73     41.99 o 
  14   4   3      708.90      701.60     55.47 o 
 -15   5   3     1725.21     1699.95    127.03 o 
 -13   5   3      486.06      454.46     60.17 o 
 -11   5   3     1476.05     1388.59    117.74 o 
  -9   5   3    10886.67    10205.92    520.28 o 
  -7   5   3    13728.42    13489.42    492.44 o 
  -5   5   3     2346.91     2403.75     87.87 o 
  -3   5   3    23387.81    24389.39    951.09 o 
  -1   5   3    38287.88    37481.27   1718.51 o 
   1   5   3    24791.50    24107.31    887.74 o 
   3   5   3     7072.54     7472.52    256.83 o 
   5   5   3    17517.49    17729.41    596.32 o 
   7   5   3    16012.68    15773.96    589.13 o 
   9   5   3     2365.16     2276.80    108.36 o 
  11   5   3      875.77      784.32     54.97 o 
  13   5   3     1460.31     1435.13     80.72 o 
 -14   6   3     1327.70     1283.11     70.90 o 
 -12   6   3      583.19      524.42     43.28 o 
 -10   6   3     3814.36     3619.55    185.29 o 
  -8   6   3    13194.14    12859.36    500.21 o 
  -6   6   3     6681.07     6672.09    220.53 o 
  -4   6   3     8548.55     9089.88    361.44 o 
  -2   6   3    28236.14    29081.98   1122.44 o 
   0   6   3    33182.81    32893.14   1226.55 o 
   2   6   3     9178.85     8973.82    298.09 o 
   4   6   3    11916.29    11973.70    407.10 o 
   6   6   3    17259.72    17006.85    562.30 o 
   8   6   3     7948.20     7780.23    295.07 o 
  10   6   3     1270.52     1225.90     68.75 o 
  12   6   3     1786.46     1724.67     94.48 o 
  14   6   3     1186.96     1162.63     71.37 o 
 -15   7   3     1005.46      975.96     64.46 o 
 -13   7   3      683.60      664.95     47.62 o 
 -11   7   3      656.52      600.69     44.06 o 
  -9   7   3     3357.23     3221.46    129.12 o 
  -7   7   3     9571.73     9351.61    349.60 o 
  -5   7   3     3373.72     3363.28    109.16 o 
  -3   7   3     1913.31     1929.55     77.55 o 
  -1   7   3    11435.31    11541.28    431.88 o 
   1   7   3     8563.88     8435.33    299.18 o 
   3   7   3     1592.85     1588.84     59.61 o 
   5   7   3     2111.63     2078.56     85.80 o 
   7   7   3     3539.43     3425.42    133.45 o 
   9   7   3      964.44      927.08     54.38 o 
  11   7   3      322.76      321.32     35.53 o 
  13   7   3      305.34      341.39     39.46 o 
 -14   8   3     1062.42     1021.04     63.73 o 
 -12   8   3      610.71      560.09     41.06 o 
 -10   8   3     1095.10      979.19     54.55 o 
  -8   8   3     4300.40     4181.00    136.65 o 
  -6   8   3     4291.77     4100.40    153.82 o 
  -4   8   3     2577.22     2479.80     92.20 o 
  -2   8   3     2671.73     2636.57    147.89 o 
   0   8   3     4981.00     5157.27    210.01 o 
   4   8   3      900.59      856.85     37.60 o 
   6   8   3     1252.63     1191.13     61.45 o 
   8   8   3      477.98      468.88     27.73 o 
  10   8   3        5.60        0.64     24.63 o 
  12   8   3       44.24        6.67     30.00 o 
 -13   9   3      443.04      394.66     38.10 o 
 -11   9   3      134.91      112.12     22.68 o 
  -9   9   3      348.02      349.01     23.81 o 
  -7   9   3     1450.95     1418.54     50.77 o 
  -5   9   3      635.78      640.37     29.83 o 
  -3   9   3      703.97      699.37     30.73 o 
  -1   9   3     1010.71     1023.81     40.00 o 
   1   9   3     1894.87     1911.61     77.42 o 
   3   9   3      739.06      716.10     42.82 o 
   5   9   3      690.26      654.14     40.22 o 
   7   9   3      393.70      396.99     32.87 o 
   9   9   3      411.92      370.38     33.02 o 
  11   9   3       52.80       59.97     28.40 o 
  13   9   3       30.62      -15.18     32.81 o 
 -12  10   3      165.36      140.59     28.23 o 
 -10  10   3      204.36      195.02     24.88 o 
  -8  10   3      319.22      299.22     24.08 o 
  -6  10   3     4818.62     4804.95    254.80 o 
  -4  10   3     1868.78     1792.44     90.83 o 
  -2  10   3       12.73       43.14     13.92 o 
   0  10   3     3466.46     3617.87    172.56 o 
   2  10   3     6587.15     6263.31    297.39 o 
   4  10   3      893.57      894.27     46.19 o 
   6  10   3       72.30       60.50     20.03 o 
   8  10   3     1129.98     1093.58     68.54 o 
  10  10   3     1297.37     1248.16    103.48 o 
  12  10   3      172.72      133.25     53.03 o 
 -13  11   3      369.37      346.92     57.20 o 
 -11  11   3       51.58       55.66     25.67 o 
  -9  11   3     1161.19     1156.17     53.55 o 
  -7  11   3     1495.02     1455.96     61.05 o 
  -5  11   3     2063.00     1899.02     91.99 o 
  -3  11   3      449.94      416.94     33.11 o 
  -1  11   3     1803.12     1818.40     85.88 o 
   1  11   3     2799.87     2841.35    141.71 o 
   3  11   3     2165.74     2119.28     99.44 o 
   5  11   3      314.36      299.38     24.16 o 
   7  11   3       99.09       94.46     23.25 o 
   9  11   3      937.45      941.20     88.30 o 
  11  11   3      110.86      140.51     50.94 o 
 -12  12   3       19.08        7.43     43.98 o 
 -10  12   3     2318.41     2256.12    174.61 o 
  -8  12   3     1456.88     1413.88     80.38 o 
  -6  12   3      269.95      248.81     36.19 o 
  -4  12   3     2041.36     2299.29    183.41 o 
  -2  12   3     9267.85     9335.76    647.45 o 
   0  12   3     3299.42     3142.84    223.23 o 
   2  12   3      343.26      382.65     49.14 o 
   4  12   3     3502.54     3640.53    183.50 o 
   6  12   3     4634.33     4547.09    219.01 o 
   8  12   3     1117.38     1109.42     64.80 o 
  10  12   3       55.09       59.28     48.12 o 
 -11  13   3      568.35      544.36     73.37 o 
  -9  13   3     3069.96     2923.68    223.78 o 
  -7  13   3     1164.98     1129.12     92.60 o 
  -5  13   3      125.72      110.71     37.42 o 
  -3  13   3     5745.94     5648.02    421.33 o 
  -1  13   3     6910.14     6451.86    459.55 o 
   1  13   3     2122.65     2168.77    151.58 o 
   3  13   3     1065.04     1053.52     95.36 o 
   5  13   3     5688.92     5550.65    272.13 o 
   7  13   3     2950.55     2922.98    145.55 o 
   9  13   3      365.15      390.17     59.16 o 
 -10  14   3     1123.53     1158.14    105.30 o 
  -8  14   3     2009.38     1996.69    105.81 o 
  -6  14   3     1532.02     1515.77    109.43 o 
  -4  14   3      626.93      630.58     65.04 o 
  -2  14   3     4008.14     3971.68    289.46 o 
   0  14   3     1880.76     1715.27    123.74 o 
   4  14   3      555.41      618.64     48.28 o 
   6  14   3     1565.10     1590.83     87.27 o 
   8  14   3      234.33      264.82     33.52 o 
  -9  15   3     1351.73     1307.85    109.93 o 
  -7  15   3     1713.96     1612.51    120.79 o 
  -5  15   3     1917.74     1853.71    132.64 o 
  -3  15   3     1196.25     1228.22    101.76 o 
  -1  15   3     1672.25     1655.22    127.89 o 
   1  15   3     1619.23     1595.75    112.26 o 
   5  15   3      481.19      445.11     47.06 o 
   7  15   3      261.33      265.88     33.85 o 
  -6  16   3      673.54      625.48     77.12 o 
  -4  16   3     1242.61     1213.04    108.74 o 
  -2  16   3     2199.48     2169.32    177.29 o 
   0  16   3     1331.30     1146.53    106.69 o 
   2  16   3      887.67      832.55     84.14 o 
   4  16   3     1124.51     1126.16     72.53 o 
   6  16   3     1240.45     1311.74     80.68 o 
  -5  17   3     1126.48     1184.43    109.50 o 
  -3  17   3     1825.54     1742.06    156.55 o 
  -1  17   3     2275.40     2319.56    189.94 o 
   1  17   3     1379.23     1233.24    120.70 o 
   3  17   3     1640.64     1587.38    140.50 o 
   5  17   3     1710.60     1641.12     97.79 o 
  -2  18   3      401.21      366.91     64.80 o 
   0  18   3      390.40      323.69     66.50 o 
 -14   0   4     1219.68     1050.53     82.85 o 
 -12   0   4     1852.26     1630.72     94.60 o 
 -10   0   4     9143.33     8615.18    404.59 o 
  -8   0   4     4194.05     4124.13    207.78 o 
  -6   0   4    16093.77    16269.04    776.71 o 
  -4   0   4    24548.07    25894.71   1680.49 o 
  -2   0   4    27023.47    27690.79   1673.40 o 
   0   0   4    31311.81    31968.24   2170.69 o 
   2   0   4    29907.14    31281.06   1403.83 o 
   4   0   4    26107.33    25070.79   1190.44 o 
   6   0   4    10953.52    10600.67    474.31 o 
   8   0   4     5843.69     5809.87    398.98 o 
  10   0   4     3978.59     3740.47    265.04 o 
  12   0   4     4434.45     4330.59    293.56 o 
  14   0   4      480.82      421.94     62.62 o 
 -15   1   4      219.30      209.80     26.64 o 
 -13   1   4     1237.79     1208.79     54.12 o 
 -11   1   4     7320.50     7024.96    230.38 o 
  -9   1   4     7306.76     6919.47    252.70 o 
  -7   1   4     3772.62     3719.40    123.94 o 
  -5   1   4     9024.81     9106.33    351.17 o 
  -3   1   4    31140.34    31457.33   1469.65 o 
  -1   1   4    15194.91    15716.52    697.58 o 
   1   1   4     6383.76     6555.98    352.46 o 
   3   1   4    10841.19    11253.51    370.47 o 
   5   1   4    17102.47    16663.72    523.36 o 
   7   1   4     1984.04     1923.99     70.36 o 
   9   1   4     2887.03     2817.06    141.30 o 
  11   1   4     1246.60     1295.93     70.01 o 
  13   1   4     1155.17     1145.20     68.93 o 
 -14   2   4      371.79      376.32     29.53 o 
 -12   2   4     1956.85     1869.24     70.46 o 
 -10   2   4    10135.31     9697.46    360.27 o 
  -8   2   4     3494.14     3357.80    124.46 o 
  -6   2   4     2845.03     2797.48    114.65 o 
  -4   2   4    14883.01    14973.98    543.90 o 
  -2   2   4    26169.14    26432.69   1109.37 o 
   0   2   4      713.82      651.95     35.83 o 
   2   2   4     1072.28     1121.92     48.62 o 
   4   2   4     9896.69     9951.36    310.36 o 
   6   2   4     5061.34     4829.66    149.60 o 
   8   2   4      688.70      584.26     37.79 o 
  10   2   4      112.38      111.42     22.65 o 
  12   2   4     1224.12     1130.51     63.79 o 
  14   2   4       38.47       24.18     32.62 o 
 -15   3   4      249.52      255.95     31.57 o 
 -13   3   4      231.48      211.92     26.84 o 
 -11   3   4     3328.66     3139.78    127.72 o 
  -9   3   4     8212.26     7679.77    287.84 o 
  -7   3   4     1292.56     1276.11     55.86 o 
  -5   3   4      692.45      684.83     38.01 o 
  -3   3   4    16509.94    16814.40    709.24 o 
  -1   3   4     6541.03     6472.28    278.71 o 
   1   3   4     1057.77     1075.89     43.41 o 
   3   3   4     1440.19     1519.73     59.61 o 
   5   3   4     7861.42     7991.66    247.61 o 
   7   3   4      277.96      263.95     20.11 o 
   9   3   4      208.21      183.16     22.92 o 
  11   3   4      610.22      579.17     43.48 o 
  13   3   4      434.40      383.85     38.51 o 
 -14   4   4      265.48      247.78     30.00 o 
 -12   4   4       72.04       54.26     21.39 o 
 -10   4   4     1037.31      987.35     57.31 o 
  -8   4   4     2628.95     2490.69    103.42 o 
  -6   4   4     2682.33     2728.77    107.43 o 
  -4   4   4      148.81      168.85     17.14 o 
  -2   4   4     7510.65     7950.48    266.91 o 
   0   4   4     9502.78     9587.98    318.76 o 
   2   4   4     2220.47     2263.08     76.90 o 
   4   4   4     2564.04     2545.84    103.13 o 
   6   4   4     5331.13     5261.55    177.23 o 
   8   4   4     2607.64     2524.77    123.19 o 
  10   4   4      177.84      181.83     28.30 o 
  12   4   4      540.06      511.27     43.70 o 
  14   4   4      355.83      304.99     40.74 o 
 -15   5   4      165.86      148.09     30.42 o 
 -13   5   4      388.53      380.89     31.81 o 
 -11   5   4       88.66       73.87     22.00 o 
  -9   5   4     1434.84     1317.73     60.51 o 
  -7   5   4     1714.70     1742.78     70.45 o 
  -5   5   4     1321.56     1241.13     45.39 o 
  -3   5   4      433.54      450.32     20.31 o 
  -1   5   4     8112.05     8241.57    317.10 o 
   1   5   4     2757.34     2803.77     93.32 o 
   3   5   4      538.26      530.50     22.76 o 
   5   5   4      927.08      958.75     38.97 o 
   7   5   4     3756.97     3530.92    140.30 o 
   9   5   4      339.50      367.64     31.62 o 
  11   5   4       72.35       31.38     25.95 o 
  13   5   4      297.37      268.11     35.99 o 
 -14   6   4       26.35       47.44     25.52 o 
 -12   6   4     1770.48     1638.35     72.23 o 
 -10   6   4      188.60      153.97     24.90 o 
  -8   6   4     1219.97     1150.77     49.15 o 
  -6   6   4     2841.31     2923.43    107.06 o 
  -4   6   4     8157.99     8253.41    269.93 o 
  -2   6   4      107.12      156.66     19.98 o 
   2   6   4     6099.30     5885.76    203.80 o 
   4   6   4     4054.49     3793.34    124.57 o 
   6   6   4      485.49      518.07     29.58 o 
   8   6   4       35.95       40.65     19.49 o 
  10   6   4     1666.34     1551.92     84.34 o 
  12   6   4      174.21      140.44     32.10 o 
 -13   7   4     1044.33      951.16     53.89 o 
 -11   7   4     2164.54     1984.06     82.77 o 
  -9   7   4      119.12      111.60     17.77 o 
  -7   7   4      493.70      485.35     24.17 o 
  -5   7   4    13385.88    13591.95    462.27 o 
  -3   7   4     7887.16     8019.90    300.66 o 
  -1   7   4      408.23      425.30     24.82 o 
   1   7   4     6290.41     6768.81    270.06 o 
   3   7   4    18384.64    18006.82    592.13 o 
   5   7   4     2414.44     2205.78     88.65 o 
   7   7   4       29.19       19.53     15.34 o 
   9   7   4     2598.98     2586.08    133.92 o 
  11   7   4     2661.06     2442.95    125.50 o 
  13   7   4      159.91      159.10     35.58 o 
 -14   8   4      200.84      236.76     40.79 o 
 -12   8   4     3263.98     3108.31    124.93 o 
 -10   8   4     1923.57     1839.70     90.90 o 
  -6   8   4     2283.78     2309.80     85.11 o 
  -4   8   4    12124.61    11968.07    464.56 o 
  -2   8   4     2973.50     2863.45    101.45 o 
   2   8   4     6354.99     6329.72    219.33 o 
   4   8   4     7489.15     7194.27    235.84 o 
   8   8   4        4.16        4.56     18.34 o 
  10   8   4     2008.80     1979.37    107.26 o 
  12   8   4      387.11      369.85     40.10 o 
 -13   9   4     1368.73     1303.45     76.60 o 
 -11   9   4     4261.09     4227.28    161.17 o 
  -9   9   4     2507.63     2392.83     80.52 o 
  -7   9   4     2003.74     2009.43     64.63 o 
  -5   9   4    10223.85    10106.44    334.55 o 
  -3   9   4     8140.14     7966.08    293.78 o 
  -1   9   4     6111.65     5823.66    253.50 o 
   1   9   4     1359.15     1241.79     81.53 o 
   3   9   4     7007.60     6819.44    258.06 o 
   5   9   4     1771.40     1617.31     64.04 o 
   7   9   4     1955.06     1831.47     89.63 o 
   9   9   4      223.73      191.97     47.17 o 
  11   9   4      778.23      683.72     84.82 o 
 -12  10   4     2768.20     2615.14    134.35 o 
 -10  10   4     2242.60     2068.27    145.35 o 
  -8  10   4     1753.27     1627.23     64.79 o 
  -6  10   4     3544.23     3493.13    145.54 o 
  -4  10   4    10996.58    10609.22    506.12 o 
  -2  10   4     3304.68     3015.77    188.76 o 
   0  10   4     1648.61     1443.51     89.44 o 
   2  10   4     5493.16     5225.39    254.21 o 
   4  10   4     4072.43     3835.11    147.27 o 
   6  10   4     1150.30     1120.35     49.57 o 
   8  10   4      309.61      304.63     32.54 o 
  10  10   4     1334.34     1237.21    115.79 o 
 -11  11   4     1785.66     1726.64     96.27 o 
  -9  11   4      732.73      679.02     47.81 o 
  -7  11   4      631.50      617.77     37.27 o 
  -5  11   4     5201.12     5126.69    265.42 o 
  -3  11   4     5733.72     5389.59    273.09 o 
  -1  11   4     1365.22     1261.18     71.60 o 
   1  11   4     3972.05     3961.62    204.55 o 
   3  11   4     9510.42     9371.21    363.85 o 
   5  11   4     4056.12     3864.01    153.09 o 
   7  11   4      717.72      694.85     47.94 o 
   9  11   4     1609.98     1611.12    135.50 o 
 -10  12   4      905.47      857.63     84.93 o 
  -8  12   4      452.92      428.09     40.84 o 
  -6  12   4     1896.71     1934.30    165.31 o 
  -4  12   4     4911.69     4787.39    361.47 o 
  -2  12   4     2967.89     2795.81    146.71 o 
   0  12   4     1404.89     1291.04     74.13 o 
   2  12   4     2943.19     2798.71    144.57 o 
   4  12   4     2645.51     2477.44    106.35 o 
   6  12   4      573.94      561.02     46.73 o 
   8  12   4      682.20      672.88     70.02 o 
  -9  13   4      527.36      496.52     62.81 o 
  -7  13   4     1557.05     1510.57     80.07 o 
  -5  13   4     1041.58     1018.64     88.67 o 
  -3  13   4      390.52      357.86     51.85 o 
  -1  13   4      867.46      821.81     76.42 o 
   1  13   4     1834.69     1742.32    125.55 o 
   3  13   4      549.84      565.83     44.58 o 
   5  13   4       51.25       77.65     32.23 o 
   7  13   4      183.40      166.39     38.11 o 
  -8  14   4      819.89      776.23     81.35 o 
  -6  14   4     1543.06     1478.38    115.28 o 
  -4  14   4      286.11      236.89     42.95 o 
  -2  14   4      124.55       88.61     36.25 o 
   0  14   4     1470.00     1389.88    108.84 o 
   2  14   4     1100.17     1048.16     88.19 o 
   4  14   4       64.26       78.81     36.37 o 
   6  14   4       21.61       26.58     36.77 o 
   8  14   4      337.40      301.35     44.96 o 
  -7  15   4      417.91      423.71     57.34 o 
  -5  15   4       51.40       -7.83     40.94 o 
  -3  15   4      379.42      359.44     54.59 o 
  -1  15   4      385.37      355.11     56.12 o 
   1  15   4      589.43      585.32     68.85 o 
   3  15   4        4.67       23.58     39.99 o 
   5  15   4      292.30      284.70     50.24 o 
   7  15   4      126.66      121.33     43.66 o 
  -6  16   4       18.47        0.59     41.39 o 
  -4  16   4      630.04      567.69     74.60 o 
  -2  16   4     1465.85     1358.76    119.21 o 
   0  16   4      400.23      301.91     54.84 o 
   2  16   4       46.63       32.17     45.74 o 
   4  16   4      573.98      584.16     77.21 o 
  -3  17   4      813.51      852.31     93.03 o 
  -1  17   4      196.41      141.56     49.29 o 
   1  17   4      109.23       81.21     48.10 o 
 -15   1   5       74.52       57.00     28.74 o 
 -13   1   5       63.49       64.46     19.64 o 
 -11   1   5      191.96      175.78     22.72 o 
  -9   1   5     1277.25     1145.99     54.31 o 
  -7   1   5     1324.60     1293.98     57.63 o 
  -5   1   5      799.41      805.14     49.38 o 
  -3   1   5     2485.41     2495.79    125.57 o 
  -1   1   5     2825.15     2901.03    157.28 o 
   1   1   5     5507.54     5622.44    277.73 o 
   3   1   5     1289.42     1337.32     55.09 o 
   5   1   5     1797.46     1867.33     67.70 o 
   7   1   5     2366.29     2204.56     78.44 o 
   9   1   5      849.99      763.74     49.54 o 
  11   1   5      177.21      150.37     28.19 o 
  13   1   5      105.15       78.08     43.84 o 
 -14   2   5      658.46      648.74     44.77 o 
 -12   2   5      737.82      733.83     40.93 o 
 -10   2   5       71.89       58.10     17.66 o 
  -8   2   5     2829.42     2818.06    118.79 o 
  -6   2   5     4384.92     4378.48    168.08 o 
  -4   2   5      966.80      977.05     46.67 o 
  -2   2   5     3402.71     3594.41    188.85 o 
   0   2   5     6371.64     6492.36    300.83 o 
   2   2   5     3472.05     3342.43    159.21 o 
   4   2   5      219.24      187.91     23.62 o 
   6   2   5     1386.55     1313.48     51.82 o 
   8   2   5     2075.65     1972.20     84.28 o 
  10   2   5      783.22      719.75     56.81 o 
  12   2   5       65.82       29.11     37.69 o 
 -13   3   5     2596.79     2518.36    126.86 o 
 -11   3   5     1049.58     1015.30     45.66 o 
  -9   3   5     2062.84     2034.76     87.45 o 
  -7   3   5     7644.20     7262.89    279.00 o 
  -5   3   5    11230.21    11439.84    517.34 o 
  -1   3   5     4528.50     4532.46    216.11 o 
   1   3   5    10887.74    11167.16    505.30 o 
   3   3   5     7014.80     7012.96    298.91 o 
   5   3   5       25.49       24.67     14.54 o 
   7   3   5     1114.70     1058.59     42.79 o 
   9   3   5     1360.44     1402.72    100.95 o 
  11   3   5      431.07      445.24     55.76 o 
  13   3   5       84.87       62.14     43.80 o 
 -14   4   5     2324.95     2162.90    116.28 o 
 -12   4   5     2796.85     2696.26    128.79 o 
 -10   4   5      501.44      478.57     32.55 o 
  -8   4   5     5198.66     5048.62    197.45 o 
  -6   4   5    16217.30    15934.81    721.93 o 
  -4   4   5     8293.92     8000.92    335.35 o 
  -2   4   5     1335.46     1276.81     70.33 o 
   0   4   5    10652.67    10627.79    495.05 o 
   2   4   5    11717.93    11818.04    516.57 o 
   4   4   5     2669.60     2732.72    118.01 o 
   6   4   5      585.27      581.06     36.96 o 
   8   4   5     1777.65     1784.63     89.59 o 
  10   4   5     1265.11     1269.93     91.38 o 
  12   4   5       62.28       62.10     40.46 o 
 -13   5   5     2108.86     1990.22    129.06 o 
 -11   5   5      592.94      557.36     43.92 o 
  -9   5   5     2403.01     2600.23    198.74 o 
  -7   5   5     7447.85     7162.26    346.86 o 
  -5   5   5     6006.78     5928.17    269.13 o 
  -3   5   5     1335.90     1343.14     79.28 o 
  -1   5   5    11299.77    11198.21    547.16 o 
   1   5   5    10470.10    10426.59    485.79 o 
   3   5   5     4400.57     4241.64    190.92 o 
   5   5   5     2486.78     2470.85    136.60 o 
   7   5   5     4402.53     4268.93    253.51 o 
   9   5   5     2558.03     2536.00    174.08 o 
  11   5   5      423.81      402.39     58.26 o 
 -14   6   5      972.56      906.09     64.57 o 
 -12   6   5      993.46      991.54     60.35 o 
 -10   6   5      519.38      452.35     40.93 o 
  -8   6   5     3892.73     3800.47    192.56 o 
  -6   6   5     5278.45     5189.31    254.38 o 
  -4   6   5     2377.19     2416.15    117.66 o 
  -2   6   5     6071.04     6085.85    254.07 o 
   0   6   5     9957.01     9948.38    388.87 o 
   2   6   5     6840.55     6733.22    260.42 o 
   4   6   5     2342.74     2275.94    117.90 o 
   6   6   5     4631.87     4545.64    234.07 o 
   8   6   5     2929.67     2727.26    207.66 o 
  10   6   5     1179.19     1135.92     93.05 o 
  12   6   5      296.48      282.12     52.54 o 
 -13   7   5     1407.14     1428.84     81.56 o 
 -11   7   5     1083.87     1057.47     62.14 o 
  -9   7   5      876.58      844.11     57.91 o 
  -7   7   5     2980.54     2913.24    146.01 o 
  -5   7   5     5891.05     5617.64    213.19 o 
  -3   7   5     1436.44     1407.60     57.39 o 
  -1   7   5     1649.65     1618.15     71.10 o 
   1   7   5     4727.56     4579.34    171.29 o 
   3   7   5     2261.28     2209.07     80.99 o 
   5   7   5      332.51      344.85     26.93 o 
   7   7   5      632.20      606.47     75.78 o 
  11   7   5      120.20      146.30     44.00 o 
 -12   8   5     1693.76     1608.13     88.92 o 
 -10   8   5     1222.14     1152.29     66.42 o 
  -8   8   5     1029.30      979.24     56.64 o 
  -6   8   5     3881.26     3878.51    150.66 o 
  -4   8   5     5453.08     5260.25    196.33 o 
  -2   8   5     1722.49     1629.98     63.22 o 
   0   8   5      845.83      878.67     44.22 o 
   2   8   5     3125.02     3100.07    115.90 o 
   4   8   5     1632.19     1631.60     77.68 o 
   6   8   5      263.49      310.38     48.39 o 
   8   8   5      315.41      281.53     52.99 o 
 -11   9   5      753.66      648.02     70.19 o 
  -9   9   5      157.41      123.50     33.98 o 
  -7   9   5       17.54        9.38     19.23 o 
  -5   9   5      684.84      645.17     44.71 o 
  -3   9   5     1898.35     1782.85     92.90 o 
  -1   9   5      195.11      181.56     35.94 o 
   1   9   5      174.92      163.34     20.93 o 
   3   9   5     1412.58     1358.63     72.24 o 
   5   9   5      966.93      933.37     54.51 o 
   7   9   5        9.65       -0.27     22.50 o 
 -12  10   5      120.49      106.45     42.42 o 
 -10  10   5      109.43       79.80     35.90 o 
  -8  10   5      364.01      330.47     32.99 o 
  -6  10   5      529.41      573.14     43.75 o 
  -4  10   5     2270.56     2142.81    114.80 o 
  -2  10   5      670.60      662.81     42.39 o 
   0  10   5      708.91      684.35     42.93 o 
   2  10   5     1081.98     1050.79     60.77 o 
   4  10   5     1406.56     1292.51     75.50 o 
   6  10   5      174.15      149.57     26.91 o 
   8  10   5       68.60       52.25     29.71 o 
 -11  11   5      236.95      231.40     44.31 o 
  -9  11   5      148.38      104.00     25.78 o 
  -7  11   5     1735.34     1697.11     88.74 o 
  -5  11   5      857.43      792.36     50.22 o 
  -3  11   5      521.75      498.07     36.63 o 
  -1  11   5      527.80      493.90     39.36 o 
   1  11   5     1371.14     1305.47     69.14 o 
   3  11   5     1166.38     1108.72     63.78 o 
   5  11   5      516.82      492.68     42.29 o 
   7  11   5      163.66      133.61     28.77 o 
  -8  12   5     1230.79     1174.88    115.21 o 
  -6  12   5     1499.08     1424.09     80.82 o 
  -4  12   5      101.28       98.59     23.17 o 
  -2  12   5      706.36      720.16     49.88 o 
   0  12   5     3815.45     3553.69    184.74 o 
   2  12   5     1310.17     1148.56     66.12 o 
   4  12   5      152.54      149.83     27.02 o 
   6  12   5      624.26      608.81     52.14 o 
   8  12   5     1548.74     1361.88    115.85 o 
  -7  13   5     2310.99     2146.93    181.82 o 
  -5  13   5      427.13      352.05     52.78 o 
  -3  13   5      103.56      107.99     37.86 o 
  -1  13   5     1944.43     1876.62    163.38 o 
   1  13   5     3536.35     3260.36    240.46 o 
   3  13   5      354.51      325.44     47.48 o 
   5  13   5      258.49      249.08     43.09 o 
   7  13   5     1387.09     1283.56    113.00 o 
  -8  14   5     1397.28     1384.46    127.68 o 
  -6  14   5     2098.82     1970.48    153.68 o 
  -4  14   5      619.94      553.69     68.03 o 
  -2  14   5      266.56      269.79     49.31 o 
   0  14   5     2075.49     1930.24    146.68 o 
   2  14   5      907.52      855.33     81.97 o 
   4  14   5      213.74      166.45     40.61 o 
   6  14   5       88.57       96.98     38.30 o 
  -5  15   5     1636.17     1486.97    123.47 o 
  -3  15   5      912.80      861.87     81.90 o 
  -1  15   5     1222.89     1169.36    103.62 o 
   1  15   5     1967.91     1919.22    144.92 o 
   3  15   5      615.60      613.15     71.53 o 
  -2  16   5      472.62      438.65     66.05 o 
   0  16   5     1199.68     1130.55    107.68 o 
 -14   0   6      485.88      604.73     76.20 o 
 -12   0   6     1364.50     1442.47    115.61 o 
 -10   0   6     2113.90     2213.33    159.74 o 
  -8   0   6     4114.43     3987.59    268.85 o 
  -6   0   6     1242.79     2019.81    142.58 o 
  -4   0   6     9768.78    10045.81    740.94 o 
  -2   0   6     5899.02     5831.20    393.93 o 
   2   0   6     3322.65     3781.74    287.55 o 
   4   0   6    10114.25     9659.84    668.40 o 
   6   0   6     1941.35     1950.71    148.31 o 
   8   0   6     1018.73     1112.95     97.07 o 
 -13   1   6      546.95      564.21     52.38 o 
 -11   1   6     2552.34     2572.53    129.59 o 
  -9   1   6     2889.03     2985.58    145.74 o 
  -7   1   6     4416.49     4516.51    213.89 o 
  -5   1   6     3491.40     3531.33    168.14 o 
  -3   1   6     6722.04     6871.63    336.16 o 
  -1   1   6     9328.80     9374.95    432.32 o 
   1   1   6     4483.73     4573.26    205.35 o 
   3   1   6     5047.40     5089.98    258.56 o 
   5   1   6     2720.32     2849.06    141.79 o 
   7   1   6     2058.30     2168.54    109.59 o 
 -12   2   6     1265.00     1225.47     72.72 o 
 -10   2   6     1771.92     1809.27     94.63 o 
  -8   2   6     6678.10     6597.81    309.44 o 
  -6   2   6     4792.46     4691.53    221.62 o 
  -4   2   6     5241.94     5152.23    245.51 o 
  -2   2   6     3999.75     4220.88    199.28 o 
   0   2   6    11802.87    12074.30    537.29 o 
   2   2   6     1529.32     1659.31    112.07 o 
   4   2   6     1033.85     1142.70     95.62 o 
   6   2   6     2427.83     2796.76    134.56 o 
   8   2   6     2032.16     2240.41    111.05 o 
 -13   3   6      613.64      628.96     53.21 o 
 -11   3   6     1151.03     1227.66     73.31 o 
  -9   3   6     1505.80     1507.35     80.21 o 
  -7   3   6     4673.50     4575.33    216.79 o 
  -5   3   6     1798.44     1872.49     93.76 o 
  -3   3   6     1620.92     1547.34     82.75 o 
  -1   3   6     3129.99     3263.32    150.54 o 
   1   3   6     4118.52     4196.78    192.29 o 
   3   3   6     1832.30     1904.61     98.72 o 
   5   3   6       56.74      172.99     36.26 o 
   7   3   6     1971.04     2043.60    104.79 o 
   9   3   6      416.68      461.62     65.93 o 
 -12   4   6      237.66      261.62     36.36 o 
 -10   4   6      320.43      331.45     34.54 o 
  -8   4   6      107.83      129.86     23.21 o 
  -6   4   6      733.65      832.82     50.06 o 
  -4   4   6     1961.75     2145.94    109.21 o 
  -2   4   6      551.71      536.18     36.57 o 
   0   4   6      672.81      706.69     44.68 o 
   2   4   6     2105.61     2084.76    108.85 o 
   4   4   6     1786.36     1775.56     96.62 o 
   6   4   6      103.34      125.45     26.98 o 
   8   4   6      332.65      309.84     58.24 o 
 -13   5   6      173.32      157.44     36.45 o 
 -11   5   6      408.32      447.29     44.16 o 
  -9   5   6      829.32      747.13     48.19 o 
  -7   5   6      121.43      162.96     24.04 o 
  -5   5   6     1094.73     1143.38     62.28 o 
  -3   5   6     2769.78     2664.58    131.61 o 
  -1   5   6      538.64      518.72     32.45 o 
   1   5   6     1501.46     1610.39     85.99 o 
   3   5   6      947.32      981.25     56.75 o 
   5   5   6      859.09      830.74     52.60 o 
   7   5   6       33.22       78.10     30.46 o 
   9   5   6      667.48      591.16     81.01 o 
 -12   6   6       77.99       81.92     32.10 o 
 -10   6   6     1109.98     1087.34     64.92 o 
  -8   6   6      207.22      255.96     28.86 o 
  -6   6   6     1004.20     1032.84     61.26 o 
  -4   6   6      482.92      521.35     39.33 o 
  -2   6   6     2845.81     2714.23    134.57 o 
   0   6   6      241.57      282.29     28.92 o 
   2   6   6     1014.94     1076.06     58.98 o 
   4   6   6      693.27      674.59     49.77 o 
   6   6   6     1451.54     1403.27     77.02 o 
   8   6   6       96.34      109.13     49.13 o 
 -11   7   6      537.71      509.39     46.42 o 
  -9   7   6     1651.69     1664.62     88.45 o 
  -5   7   6     1063.78     1088.32     62.05 o 
  -3   7   6     3344.52     3344.02    169.20 o 
  -1   7   6     2230.17     2348.52    111.16 o 
   1   7   6     1364.43     1518.76     80.98 o 
   3   7   6     1040.56     1111.72     64.74 o 
   5   7   6     3217.81     2965.57    151.16 o 
   7   7   6      742.91      733.42     85.01 o 
 -10   8   6     2945.59     2820.90    139.70 o 
  -8   8   6     1610.23     1625.76     83.35 o 
  -6   8   6      247.21      347.17     31.90 o 
  -4   8   6      937.09      940.78     61.18 o 
  -2   8   6     7944.53     7759.05    292.73 o 
   2   8   6      180.70      249.87     26.22 o 
   4   8   6     1861.79     1919.50     99.16 o 
   6   8   6     2152.56     2103.68    150.34 o 
 -11   9   6     1374.13     1330.44    107.48 o 
  -9   9   6     5034.63     4775.81    337.05 o 
  -7   9   6     1183.55     1282.40     87.08 o 
  -5   9   6      494.52      495.00     37.70 o 
  -3   9   6     5593.72     5211.33    253.96 o 
  -1   9   6     6503.32     6512.53    291.53 o 
   1   9   6      770.68      971.70     54.88 o 
   3   9   6      303.15      307.70     31.09 o 
   5   9   6     3081.80     2938.32    205.18 o 
   7   9   6      738.56     1038.33     97.33 o 
 -10  10   6     2489.80     2298.06    178.47 o 
  -8  10   6     2815.38     2792.18    198.53 o 
  -6  10   6      339.93      386.87     35.21 o 
  -4  10   6     1313.74     1250.89     75.01 o 
  -2  10   6     5849.02     5407.38    263.96 o 
   0  10   6     1811.22     1916.57     90.22 o 
   2  10   6       49.70      127.77     39.68 o 
   4  10   6     1149.64     1111.32     67.09 o 
   6  10   6     2092.11     2225.09    168.73 o 
   8  10   6      158.20      307.11     64.64 o 
  -9  11   6     1491.32     1446.30    121.92 o 
  -7  11   6      267.35      411.28     39.08 o 
  -5  11   6       20.34      157.70     35.83 o 
  -3  11   6     2182.77     2197.36    125.72 o 
  -1  11   6     2765.22     2691.02    138.89 o 
   1  11   6      252.88      332.51     36.21 o 
   3  11   6      812.94      791.51     57.56 o 
   5  11   6     2224.14     2074.22    113.90 o 
   7  11   6      742.84      773.46     95.38 o 
  -8  12   6      858.17      890.05     61.71 o 
  -6  12   6      124.85      157.79     27.66 o 
  -4  12   6      495.13      498.61     43.55 o 
  -2  12   6     1707.29     1647.49     93.60 o 
   0  12   6      796.41      809.06     55.38 o 
   2  12   6       45.32       85.10     30.14 o 
   4  12   6      439.41      426.01     44.70 o 
   6  12   6      793.48      793.67     60.85 o 
  -7  13   6      679.84      596.95     70.63 o 
  -5  13   6      613.50      587.75     67.91 o 
  -3  13   6      655.89      668.85     71.21 o 
  -1  13   6      789.96      794.00     77.65 o 
   1  13   6      417.82      507.49     63.21 o 
   3  13   6      345.52      371.35     53.30 o 
   5  13   6      224.30      215.31     42.44 o 
  -4  14   6      859.75      860.91     89.76 o 
  -2  14   6      335.48      298.20     51.23 o 
   0  14   6      262.63      227.47     48.15 o 
   2  14   6      582.44      662.38     75.70 o 
 -11   1   7       32.56       37.83     32.26 o 
  -9   1   7       55.30       76.19     27.59 o 
  -7   1   7      359.80      372.26     36.17 o 
  -5   1   7      332.01      350.07     34.00 o 
  -3   1   7       46.11       31.63     21.07 o 
  -1   1   7      200.61      194.76     25.54 o 
   1   1   7     1667.25     1606.72     91.05 o 
   3   1   7      393.30      385.19     38.85 o 
   5   1   7       78.28       86.58     28.16 o 
   7   1   7      338.47      295.16     39.11 o 
   9   1   7      352.76      303.49     43.61 o 
 -12   2   7      763.10      820.22     62.16 o 
 -10   2   7      399.14      442.38     43.85 o 
  -8   2   7      161.16      143.94     26.34 o 
  -6   2   7     1625.79     1635.71     84.65 o 
  -4   2   7     1285.12     1272.20     67.37 o 
  -2   2   7       50.92       72.82     20.86 o 
   0   2   7      717.75      692.00     48.73 o 
   2   2   7     1285.13     1266.17     75.10 o 
   4   2   7      485.96      496.73     44.78 o 
   6   2   7        1.12       -1.52     29.79 o 
   8   2   7      387.23      323.68     42.24 o 
 -11   3   7     1649.71     1597.01     87.86 o 
  -9   3   7      495.75      524.35     44.56 o 
  -7   3   7     1618.43     1403.79     74.67 o 
  -5   3   7     4689.70     4796.82    229.98 o 
  -3   3   7     4316.35     4331.16    199.11 o 
   1   3   7     2329.23     2208.16    114.76 o 
   3   3   7     3078.81     3078.95    146.45 o 
   5   3   7     1072.59     1137.08     64.28 o 
   7   3   7        6.10      -10.66     31.48 o 
   9   3   7      274.37      252.80     63.05 o 
 -12   4   7     1613.63     1621.04     91.41 o 
 -10   4   7     1630.21     1724.96     93.20 o 
  -8   4   7      693.15      650.36     46.84 o 
  -6   4   7     4698.72     4433.06    210.86 o 
  -4   4   7     5429.84     5441.02    246.72 o 
  -2   4   7     2447.99     2444.14    111.02 o 
   0   4   7     1640.88     1603.75     88.22 o 
   2   4   7     3271.43     3144.39    154.47 o 
   4   4   7     3107.19     3191.29    151.16 o 
   6   4   7      500.61      592.21     50.14 o 
   8   4   7      381.69      335.46     44.13 o 
 -11   5   7     1406.71     1441.53     84.08 o 
  -9   5   7      317.48      349.33     36.28 o 
  -7   5   7     1821.26     1694.41     88.30 o 
  -5   5   7     2729.20     2747.44    139.27 o 
  -3   5   7     1798.12     1821.33     85.74 o 
  -1   5   7      239.93      256.90     29.64 o 
   1   5   7     2899.22     2840.95    149.56 o 
   3   5   7     1893.85     1829.02     95.92 o 
   5   5   7      324.84      387.76     38.10 o 
   7   5   7      393.06      354.93     43.16 o 
   9   5   7      856.74      811.02    103.35 o 
 -10   6   7      715.34      830.02     59.29 o 
  -8   6   7      259.63      250.63     30.38 o 
  -6   6   7     1741.63     1715.92     89.32 o 
  -4   6   7     1598.64     1514.07     80.19 o 
  -2   6   7      378.32      406.98     36.55 o 
   0   6   7     1508.93     1444.69     86.30 o 
   2   6   7     2459.46     2374.42    127.60 o 
   4   6   7      656.38      641.55     49.67 o 
   6   6   7      103.93       67.27     32.17 o 
   8   6   7      782.41      743.25     98.01 o 
  -9   7   7      797.51      834.40     56.13 o 
  -7   7   7      911.65      914.96     59.25 o 
  -5   7   7     1557.01     1525.91     80.86 o 
  -3   7   7     1479.81     1482.87     75.54 o 
  -1   7   7      975.45     1019.10     74.20 o 
   1   7   7     1318.84     1286.66     72.63 o 
   3   7   7      598.81      576.35     45.47 o 
   5   7   7      575.58      630.24     49.20 o 
   7   7   7      121.45      118.12     57.16 o 
 -10   8   7      963.50      880.29     79.66 o 
  -8   8   7     1197.81     1179.10     98.57 o 
  -6   8   7      993.45      958.64     84.06 o 
  -4   8   7     1272.04     1360.84    100.66 o 
  -2   8   7     1987.90     1932.33    135.58 o 
   0   8   7      893.74      881.66     77.97 o 
   2   8   7      469.67      547.44     61.27 o 
   4   8   7      800.44      818.78     82.44 o 
   6   8   7      705.26      771.01     80.78 o 
  -9   9   7      439.49      451.26     63.74 o 
  -7   9   7      106.92      126.17     41.73 o 
  -5   9   7        3.33      -20.18     35.48 o 
  -3   9   7      442.21      407.85     58.63 o 
  -1   9   7      791.76      829.21     75.34 o 
   1   9   7      152.47      202.47     42.05 o 
   3   9   7       38.73       16.53     40.38 o 
   5   9   7      141.67      150.43     50.83 o 
   7   9   7      116.54      134.27     56.53 o 
  -8  10   7       91.00       85.54     42.74 o 
  -6  10   7      286.49      251.02     44.16 o 
  -4  10   7      759.00      727.46     70.99 o 
  -2  10   7      103.98       67.12     40.09 o 
   0  10   7       86.86      113.26     41.50 o 
   2  10   7      597.57      532.53     70.98 o 
   4  10   7      197.96      219.54     53.01 o 
   6  10   7      193.46      152.47     60.20 o 
  -7  11   7       78.71       85.47     40.41 o 
  -5  11   7     1210.43     1117.00     94.98 o 
  -3  11   7      282.43      315.41     46.54 o 
  -1  11   7      143.94      161.57     43.06 o 
   1  11   7      131.14      103.54     44.34 o 
   3  11   7      976.46      868.45     85.60 o 
   5  11   7       97.86      139.55     56.26 o 
  -4  12   7      490.49      494.88     46.42 o 
  -2  12   7       88.39       79.95     28.80 o 
   0  12   7      367.84      337.40     37.89 o 
   2  12   7      626.69      550.14     49.88 o 
  -1  13   7      179.62      147.70     46.21 o 
 -10   0   8     1238.26     1252.69    108.82 o 
  -8   0   8     1536.91     1522.53    118.11 o 
  -6   0   8      913.13     1024.01     90.98 o 
  -4   0   8      151.96      157.61     38.23 o 
  -2   0   8     2910.21     2757.36    215.73 o 
   0   0   8      640.64      599.06     70.05 o 
   2   0   8      699.61      715.50     68.76 o 
   4   0   8      339.13      263.34     55.84 o 
   6   0   8     1949.80     1817.72    147.65 o 
  -9   1   8     2061.73     2001.92    105.35 o 
  -7   1   8      948.14     1043.65     65.65 o 
  -5   1   8     1378.51     1470.94     77.31 o 
  -3   1   8     1300.69     1215.90     74.94 o 
  -1   1   8     3765.53     3692.73    183.72 o 
   1   1   8      747.29      729.43     48.97 o 
   3   1   8      401.71      471.20     42.15 o 
   5   1   8      989.26      855.48     63.46 o 
   7   1   8      710.25      696.97     62.72 o 
 -10   2   8     1155.80     1214.79     73.88 o 
  -8   2   8     2030.22     1955.57    102.09 o 
  -6   2   8     1210.58     1319.55     74.80 o 
  -4   2   8     1384.71     1468.97     78.02 o 
  -2   2   8     3041.93     2957.17    150.90 o 
   0   2   8     1388.84     1396.73     77.33 o 
   2   2   8     1501.83     1556.45     85.10 o 
   4   2   8      665.30      701.39     54.04 o 
   6   2   8      990.11      991.17     68.13 o 
  -9   3   8     1299.84     1216.47     72.42 o 
  -7   3   8      323.89      356.90     37.69 o 
  -5   3   8     1154.20     1195.27     66.97 o 
  -3   3   8     1159.63     1114.44     66.29 o 
  -1   3   8     1353.63     1305.21     75.47 o 
   1   3   8      321.60      335.82     38.63 o 
   3   3   8      965.25     1018.33     62.63 o 
   5   3   8      644.63      658.13     57.70 o 
   7   3   8      126.97      155.00     39.92 o 
  -8   4   8      212.34      203.99     33.36 o 
  -6   4   8      114.10      138.46     30.33 o 
  -4   4   8      322.66      311.09     32.94 o 
  -2   4   8      558.99      579.34     49.19 o 
   0   4   8      450.33      437.62     41.85 o 
   2   4   8       38.60       38.76     28.61 o 
   4   4   8      153.14      129.94     33.15 o 
   6   4   8      414.87      354.88     44.44 o 
  -9   5   8       36.42       35.25     31.80 o 
  -7   5   8      555.84      586.12     50.32 o 
  -5   5   8       73.96       75.53     28.18 o 
  -3   5   8       86.61       99.00     27.99 o 
  -1   5   8      576.55      587.52     49.64 o 
   1   5   8      644.80      610.17     46.65 o 
   3   5   8       24.97       29.22     30.98 o 
   5   5   8       70.57      110.27     36.56 o 
  -8   6   8      433.73      435.89     45.31 o 
  -6   6   8      178.20      188.27     30.99 o 
  -4   6   8      542.42      528.89     44.88 o 
  -2   6   8       78.66      118.72     29.77 o 
   0   6   8      778.29      713.04     52.65 o 
   2   6   8      111.91      122.02     32.26 o 
   4   6   8      499.23      547.46     53.41 o 
   6   6   8       25.88       10.62     37.57 o 
  -7   7   8      933.23      948.63     62.66 o 
  -5   7   8       52.45       70.71     29.47 o 
  -3   7   8      831.14      858.90     57.14 o 
  -1   7   8      236.49      257.35     33.66 o 
   1   7   8      387.93      380.44     37.77 o 
   3   7   8      352.55      334.00     39.75 o 
   5   7   8      317.34      327.17     60.53 o 
  -6   8   8     1214.89     1226.36     99.37 o 
  -4   8   8       54.54       28.56     41.98 o 
  -2   8   8      268.75      242.58     49.11 o 
   0   8   8     1828.92     1805.40    133.44 o 
   2   8   8      340.79      337.69     54.36 o 
   4   8   8      200.44      169.07     57.30 o 
  -5   9   8      598.20      605.72     64.95 o 
  -3   9   8      149.11      112.12     46.81 o 
  -1   9   8     1657.79     1592.62    125.76 o 
   1   9   8     2268.39     2218.92    156.52 o 
   3   9   8       89.12       95.46     50.13 o 
  -4  10   8       71.61      143.05     47.36 o 
  -2  10   8      321.75      353.99     56.95 o 
   0  10   8     1812.95     1822.55    137.16 o 
  -7   1   9       16.86       21.10     31.05 o 
  -5   1   9       34.45       62.87     32.68 o 
  -3   1   9       52.96       75.99     31.74 o 
  -1   1   9       10.28       41.91     30.83 o 
   1   1   9       92.94       98.03     41.00 o 
   3   1   9      167.28      195.46     37.82 o 
  -6   2   9       59.18       86.18     31.55 o 
  -4   2   9      482.68      450.42     44.71 o 
  -2   2   9      240.42      301.49     37.18 o 
   0   2   9       53.45       71.41     34.15 o 
   2   2   9       56.78       74.40     34.58 o 
   4   2   9      321.37      353.08     44.34 o 
  -5   3   9      943.46      989.52     66.42 o 
  -3   3   9     1584.38     1687.67     93.38 o 
  -1   3   9      651.75      814.75     58.07 o 
   1   3   9      109.25       89.35     36.06 o 
   3   3   9      687.47      656.92     60.15 o 
  -6   4   9      300.60      272.29     38.60 o 
  -4   4   9     1662.35     1719.46     95.61 o 
  -2   4   9     1269.50     1439.22     79.50 o 
   0   4   9      303.88      398.01     41.87 o 
   2   4   9      439.81      392.27     45.93 o 
  -5   5   9      658.77      670.10     53.32 o 
  -3   5   9      784.56      835.19     59.58 o 
  -1   5   9      305.74      413.11     40.33 o 
   1   5   9        6.75        3.44     33.41 o 
  -2   6   9      287.31      378.79     41.11 o 
   0   6   9       49.58      126.76     35.82 o 
                                                 
